# Supplementary material for: GmBTB/POZ promotes the ubiquitination and degradation of LHP1 to regulate the response of soybean to Phytophthora sojae
Source: Commun Biol. 2021 Mar 19;4:372. doi: 10.1038/s42003-021-01907-7 (PMC7979691; doi:10.1038/s42003-021-01907-7)
Supplement: Supplementary file 4 — Supplementary Data 1 [file 42003_2021_1907_MOESM4_ESM.xlsx]

## Sheet: figures
Source data underlying the graphs presented in the main figures
	Figure 3b	P. sojae TEF1								Figure 3c	SA accumulation
		GmLHP1OE5	GmLHP1OE10	GmLHP1OE14	WT	GmLHP1RNAi4	GmLHP1RNAi5	GmLHP1RNAi6			GmLHP1OE5	GmLHP1OE10	GmLHP1OE14	WT	GmLHP1RNAi4	GmLHP1RNAi5	GmLHP1RNAi6
	#1	20.2521	27.2843	31.125	13.3614	1.85318	5.20537	5.09824		#1	2.1175	2.2833	1.0899	3.1568	4.3999	4.5622	4.64
	#2	21.4068	27.2843	31.779	14.723	2.07053	4.99332	5.27803		#2	2.2169	2.0176	1.3658	3.0456	4.4587	4.6857	4.7875
	#3	22.0087	26.7228	31.779	13.4543	2.07053	5.38893	4.95883		#3	2.2836	2.3507	1.4523	3.3303	4.5569	4.7895	4.8769
	mean	21.2225	27.0971	31.561	13.8463	1.99808	5.19587	5.1117		mean	2.206	2.2172	1.30267	3.17757	4.47183	4.67913	4.76813
	bar	0.892667	0.324184	0.377588	0.76071	0.125489	0.197977	0.160025		bar	0.0835847	0.176113	0.189269	0.143482	0.0793197	0.113792	0.119632
	Figure 3d	GmPR1								Figure 3e	GmLHP1		GmLHP1			Figure 3f	P. sojae TEF1		P. sojae TEF1
		GmLHP1OE5	GmLHP1OE10	GmLHP1OE14	WT	GmLHP1RNAi4	GmLHP1RNAi5	GmLHP1RNAi6			EV	GmLHP1-OE	EV	GmLHP1-RNAi			EV	GmLHP1-OE	EV	GmLHP1-RNAi
	#1	0.525766	0.337391	0.356628	0.994809	5.98973	5.98973	6.92826		#1	1.02751	7.9953	1.0872	0.129463		#1	1.58008	9.06307	1.87905	0.293209
	#2	0.493969	0.332746	0.34448	0.960923	6.0314	5.74574	7.42552		#2	0.952078	6.31662	0.966346	0.130363		#2	1.64718	8.28212	1.94531	0.264255
	#3	0.522134	0.33506	0.3421	1.04427	6.11559	5.70605	7.22247		#3	1.02041	6.22965	0.946459	0.147687		#3	1.70527	7.88986	1.91853	0.275476
	mean	0.513956	0.335066	0.347736	1	6.04557	5.81384	7.19208		mean	1	6.84719	1	0.135838		mean	1.64418	8.41168	1.91429	0.277647
	bar	0.0174045	0.00232248	0.00779195	0.0419145	0.0641152	0.153616	0.250021		bar	0.041653	0.995242	0.0761654	0.0102714		bar	0.0626476	0.59724	0.0333345	0.0145986
	Figure 3h	SA accumulation		SA accumulation			Figure 3i	GmPR1		GmPR1
		EV	GmLHP1-OE	EV	GmLHP1-RNAi			EV	GmLHP1-OE	EV	GmLHP1-RNAi
	#1	1.8641	0.9856	2.4196	8.7543		#1	0.929512	0.0355144	1.08937	7.63958
	#2	1.7654	0.9025	2.2428	8.5384		#2	1.06035	0.03728	0.981795	7.80011
	#3	1.6239	0.8568	2.1688	8.2226		#3	1.01013	0.0335986	0.928835	6.74348
	mean	1.75113	0.914967	2.27707	8.5051		mean	1	0.0354643	1	7.39439
	bar	0.120734	0.0652987	0.128864	0.26741		bar	0.0660068	0.0018412	0.0818012	0.569388
	Figure 4b	GmMEKK2					Figure 4b	GmMEKK2
		WT	GmLHP1OE5	GmLHP1OE10	GmLHP1OE14			WT	GmLHP1RNAi4	GmLHP1RNAi5	GmLHP1RNAi6
	#1	1.02057	0.392124	0.524633	0.472826		#1	1.02057	1.85238	1.80173	1.93104
	#2	1.02057	0.441162	0.4895	0.521009		#2	1.02057	1.77692	1.68107	1.9177
	#3	0.958852	0.417365	0.510287	0.466316		#3	0.958852	1.82688	1.6351	1.70454
	mean	1	0.416883	0.50814	0.486717		mean	1	1.81873	1.70597	1.8511
	bar	0.0356349	0.0245227	0.0176647	0.0298756		bar	0.0356349	0.0383839	0.0860572	0.127098
		GmWRKY40						GmWRKY40
		WT	GmLHP1OE5	GmLHP1OE10	GmLHP1OE14			WT	GmLHP1RNAi4	GmLHP1RNAi5	GmLHP1RNAi6
	#1	0.969054	0.118639	0.114598	0.105451		#1	0.969054	10.8879	10.8127	10.4443
	#2	1.07523	0.131638	0.114598	0.101156		#2	1.07523	11.8322	10.5901	10.2294
	#3	0.955713	0.144051	0.104723	0.099763		#3	0.955713	11.5887	9.47844	9.94967
	mean	1	0.131443	0.111306	0.102123		mean	1	11.4363	10.2937	10.2078
	bar	0.0654942	0.0127071	0.00570117	0.00296504		bar	0.0654942	0.490289	0.714788	0.248038
		GmCPK2						GmCPK2
		WT	GmLHP1OE5	GmLHP1OE10	GmLHP1OE14			WT	GmLHP1RNAi4	GmLHP1RNAi5	GmLHP1RNAi6
	#1	0.942998	0.471499	0.465008	0.404813		#1	0.942998	1.29713	1.21027	1.34288
	#2	1.04632	0.478081	0.455438	0.433868		#2	1.04632	1.31524	1.15295	1.27044
	#3	1.01068	0.481406	0.439924	0.388322		#3	1.01068	1.26166	1.12922	1.27044
	mean	1	0.476995	0.453457	0.409001		mean	1	1.29135	1.16415	1.29458
	bar	0.0524833	0.00504201	0.0126586	0.0230596		bar	0.0524833	0.0272536	0.0416682	0.0418221
		GmNAC90						GmNAC90
		WT	GmLHP1OE5	GmLHP1OE10	GmLHP1OE14			WT	GmLHP1RNAi4	GmLHP1RNAi5	GmLHP1RNAi6
	#1	0.924396	0.300739	0.362633	0.329097		#1	0.924396	1.20296	1.19465	1.15395
	#2	1.0917	0.336012	0.350281	0.352717		#2	1.0917	1.28039	1.17006	1.16198
	#3	0.983899	0.352717	0.336012	0.331386		#3	0.983899	1.29826	1.06924	1.10694
	mean	1	0.329822	0.349642	0.337733		mean	1	1.26054	1.14465	1.14096
	bar	0.0848085	0.026536	0.0133223	0.0130268		bar	0.0848085	0.0506609	0.0664539	0.0297288
		GmNAC29						GmNAC29
		WT	GmLHP1OE5	GmLHP1OE10	GmLHP1OE14			WT	GmLHP1RNAi4	GmLHP1RNAi5	GmLHP1RNAi6
	#1	0.9375	0.585155	0.788341	0.68629		#1	0.9375	2.21436	2.0518	2.26089
	#2	1.09194	0.61852	0.756227	0.735548		#2	1.09194	2.42316	1.95462	2.47408
	#3	0.970561	0.658334	0.68155	0.581113		#3	0.970561	2.3084	1.90117	2.18388
	mean	1	0.62067	0.742039	0.667651		mean	1	2.31531	1.9692	2.30628
	bar	0.0813187	0.0366367	0.0547909	0.0788866		bar	0.0813187	0.104572	0.0763639	0.150332
		GmERF104						GmERF104
		WT	GmLHP1OE5	GmLHP1OE10	GmLHP1OE14			WT	GmLHP1RNAi4	GmLHP1RNAi5	GmLHP1RNAi6
	#1	0.998976	0.610694	0.650005	0.762348		#1	0.998976	1.16354	1.1396	1.17163
	#2	1.05594	0.672927	0.602286	0.851762		#2	1.05594	1.20457	1.10078	1.1555
	#3	0.945089	0.672927	0.627863	0.794722		#3	0.945089	1.16354	1.02706	1.04864
	mean	1	0.652183	0.626718	0.802944		mean	1	1.17722	1.08914	1.12526
	bar	0.0554305	0.0359302	0.0238796	0.0452703		bar	0.0554305	0.0236899	0.0571619	0.0668415
		GmbHLH35						GmbHLH35
		WT	GmLHP1OE5	GmLHP1OE10	GmLHP1OE14			WT	GmLHP1RNAi4	GmLHP1RNAi5	GmLHP1RNAi6
	#1	0.914071	0.650842	0.697555	0.707292		#1	0.914071	1.08702	1.0573	1.01423
	#2	1.06465	0.633044	0.712212	0.717166		#2	1.06465	1.07951	1.03554	1.09458
	#3	1.02128	0.650842	0.641881	0.702407		#3	1.02128	1.07951	1.02128	1.00026
	mean	1	0.644909	0.683883	0.708955		mean	1	1.08201	1.03804	1.03636
	bar	0.0775117	0.0102753	0.0371052	0.00751868		bar	0.0775117	0.00433509	0.0181374	0.050905
		GmMYB70						GmMYB70
		WT	GmLHP1OE5	GmLHP1OE10	GmLHP1OE14			WT	GmLHP1RNAi4	GmLHP1RNAi5	GmLHP1RNAi6
	#1	0.949769	0.367457	0.367457	0.34285		#1	0.949769	0.911079	1.00392	0.983262
	#2	1.01091	0.39111	0.385726	0.383062		#2	1.01091	1.02502	0.963027	1.05383
	#3	1.03933	0.404903	0.383062	0.333474		#3	1.03933	1.09859	0.97647	1.00392
	mean	1	0.387824	0.378748	0.353129		mean	1	1.01156	0.98114	1.01367
	bar	0.0457637	0.018938	0.00986865	0.0263431		bar	0.0457637	0.0944751	0.0208439	0.0362824
		GmMLP34						GmMLP34
		WT	GmLHP1OE5	GmLHP1OE10	GmLHP1OE14			WT	GmLHP1RNAi4	GmLHP1RNAi5	GmLHP1RNAi6
	#1	0.929605	0.352254	0.380163	0.32414		#1	0.929605	1.83361	1.64113	1.58523
	#2	1.05313	0.380163	0.393569	0.354704		#2	1.05313	1.84637	1.52065	1.48936
	#3	1.01726	0.380163	0.359656	0.335571		#3	1.01726	1.75892	1.44863	1.38962
	mean	1	0.37086	0.377796	0.338139		mean	1	1.81297	1.5368	1.48807
	bar	0.0635479	0.016113	0.0170801	0.0154431		bar	0.0635479	0.0472386	0.097261	0.0978103
	Figure 4d	GmWRKY40								GmEF1
		a		b		c		d		a		b		c
		WT	p35S:Flag-GmLHP1	WT	p35S:Flag-GmLHP1	WT	p35S:Flag-GmLHP1	WT	p35S:Flag-GmLHP1	WT	p35S:Flag-GmLHP1	WT	p35S:Flag-GmLHP1	WT	p35S:Flag-GmLHP1
	#1	1.72173	1.7337	1.59533	1.68629	1.4082	6.47041	1.57337	1.65159	1.59533	1.70983	1.37922	1.38882	1.45786	1.3697
	#2	1.69802	1.65159	1.62885	1.418	1.44779	7.2293	1.55171	1.54099	1.70983	1.6176	1.42786	1.44779	1.468	1.44779
	#3	1.91038	1.97774	1.60643	1.60643	1.468	6.0371	1.468	1.5625	1.83255	1.6176	1.42786	1.43779	1.60643	1.5625
	mean	1.77671	1.78768	1.6102	1.57024	1.44133	6.57894	1.53103	1.58503	1.71257	1.64835	1.41165	1.4248	1.51077	1.46
	bar	0.116364	0.169644	0.0170767	0.13776	0.0304191	0.603464	0.055643	0.0586412	0.118635	0.0532504	0.0280813	0.0315622	0.0830011	0.0969793
	Figure 4f	LUC/REN activity			Figure 4g	GmWRKY40
		EV+ pGmWRKY40	Flag-GmLHP1+ pGmWRKY40			0h	1h	3h	6h	9h	12h	24h	48h
	#1	1.00924	0.259394		#1	0.983793	6.00609	22.7284	14.4844	8.9782	6.26115	6.39271	3.57124
	#2	1.01599	0.248654		#2	0.990636	6.04787	21.8026	15.524	8.4939	7.98021	7.49759	3.02393
	#3	0.974768	0.290672		#3	1.02557	6.00609	20.3425	14.4844	7.60225	8.55298	7.4458	3.06615
	mean	1	0.26624		mean	1	6.02002	21.6245	14.8309	8.35812	7.59811	7.11203	3.22044
	bar	0.0221111	0.0218298		bar	0.0224077	0.0241192	1.20288	0.60021	0.697953	1.19274	0.623492	0.304536
	Figure 4i	GmLHP1									Figure 4j	GmWRKY40
		Mock				SA						Mock				SA
		WT	GmLHP1OE5	GmLHP1OE10	GmLHP1OE14	WT	GmLHP1OE5	GmLHP1OE10	GmLHP1OE14			WT	GmLHP1OE5	GmLHP1OE10	GmLHP1OE14	WT	GmLHP1OE5	GmLHP1OE10	GmLHP1OE14
	#1	1.08882	20.7173	22.9873	22.6708	0.84251	19.8734	19.7361	21.0065		#1	0.993454	0.10515	0.129455	0.125915	21.1198	15.7855	15.0378	15.7855
	#2	0.909261	20.1508	24.1302	23.1472	1.00192	19.4644	23.1472	21.7473		#2	0.926925	0.10736	0.130356	0.121626	20.1195	15.6764	16.8016	15.4606
	#3	1.00192	19.8734	20.291	21.2998	0.974521	19.3299	22.5142	22.9873		#3	1.07962	0.117483	0.119123	0.108858	19.5694	16.5703	15.7855	16.3421
	mean	1	20.2472	22.4695	22.3726	0.93965	19.5559	21.7992	21.9137		mean	1	0.109998	0.126311	0.1188	20.2696	16.0107	15.875	15.8627
	bar	0.0897952	0.430143	1.97129	0.959146	0.0852338	0.283041	1.81449	1.00082		bar	0.076558	0.00657598	0.00624145	0.00887267	0.786037	0.487639	0.885271	0.445818
	Figure 5c	GmWRKY40		GmWRKY40			Figure 5d	P. sojae TEF1		P. sojae TEF1			Figure 5e	SA accumulation		SA accumulation			Figure 5f	GmPR1		GmPR1
		EV	GmWRKY40-OE	EV	GmWRKY40-RNAi			EV	GmWRKY40-OE	EV	GmWRKY40-RNAi			EV	GmWRKY40-OE	EV	GmWRKY40-RNAi			EV	GmWRKY40-OE	EV	GmWRKY40-RNAi
	#1	0.880873	5.60613	1.0486	0.124004		#1	1.26576	0.289172	1.12506	4.82323		#1	1.2919	1.3302	1.7479	1.6893		#1	0.909793	5.59296	0.971874	0.124037
	#2	1.01186	5.967	1.01288	0.117315		#2	1.20581	0.30566	1.08673	5.73582		#2	1.3487	1.3968	1.5296	1.6082		#2	1.05235	6.2924	0.919448	0.1249
	#3	1.10727	5.60613	0.938522	0.124867		#3	1.30134	0.332171	1.16473	5.46416		#3	1.4026	1.4589	1.5018	1.5452		#3	1.03786	6.12034	1.10868	0.12318
	mean	1	5.72642	1	0.122062		mean	1.25764	0.309001	1.12551	5.34107		mean	1.34773	1.3953	1.5931	1.61423		mean	1	6.0019	1	0.124039
	bar	0.113663	0.208347	0.0561571	0.00413349		bar	0.048282	0.0216935	0.0390013	0.468581		bar	0.0553563	0.0643631	0.134779	0.0722392		bar	0.0784563	0.364454	0.0977	0.000859766
	Figure 6c	P. sojae TEF1			Figure 6d	SA accumulation			Figure 6e	GmLHP1-8			Figure 6f	GmWRKY40
		EV	GmLHP1-8-OE			EV	GmLHP1-8-OE			EV	GmLHP1-8-OE			EV	GmLHP1-8-OE
	#1	1.60214	1.76541		#1	1.5747	1.32991		#1	0.943091	8.31358		#1	0.969527	1.02481
	#2	1.6245	1.71713		#2	1.6295	1.5434		#2	1.03202	9.28865		#2	1.06095	1.0107
	#3	1.59107	1.61328		#3	1.75771	1.81263		#3	1.02489	8.60675		#3	0.969527	0.923608
	mean	1.60591	1.69861		mean	1.65397	1.56198		mean	1	8.73633		mean	1	0.986371
	bar	0.0170311	0.0777346		bar	0.0939247	0.241893		bar	0.0494132	0.500285		bar	0.0527815	0.0548104
	Figure 7a	GmWRKY40								Figure 7b	GmLHP1				Figure 7c	GmBTB/POZ				Figure 7d	GmWRKY40
		GmBTB/POZ-OE1	GmBTB/POZ-OE2	GmBTB/POZ-OE3	WT	GmBTB/POZ -RNAi1	GmBTB/POZ -RNAi2	GmBTB/POZ -RNAi3			EV	GmLHP1-OE	GmLHP1-OE/ GmBTB/POZ-OE1			EV	GmLHP1-OE	GmLHP1-OE/ GmBTB/POZ-OE1			EV	GmLHP1-OE	GmLHP1-OE/ GmBTB/POZ-OE1
	#1	6.00062	4.97643	5.01105	0.989734	0.345106	0.393685	0.393685		#1	1.01662	8.41973	8.83834		#1	0.940468	1.18218	7.73526		#1	0.979279	0.223724	0.882576
	#2	6.08439	5.22385	5.0459	1.10582	0.311027	0.419026	0.377648		#2	1.06716	8.1895	8.13293		#2	0.994091	1.14985	7.52374		#2	1.02086	0.21912	0.812135
	#3	6.25544	4.94206	4.87402	0.90445	0.31319	0.388265	0.390965		#3	0.916226	7.3298	7.38079		#3	1.06544	1.07285	7.21726		#3	0.999856	0.18172	0.779052
	mean	6.11348	5.04745	4.97699	1	0.323108	0.400325	0.387432		mean	1	7.97968	8.11735		mean	1	1.13496	7.49209		mean	1	0.208188	0.824588
	bar	0.129878	0.15373	0.0908614	0.101075	0.0190817	0.0164207	0.00858239		bar	0.0768262	0.57446	0.728899		bar	0.0626957	0.0561653	0.26045		bar	0.0207933	0.023037	0.0528732
	Figure 7e	P. sojae TEF1				Figure 7i	GmLHP1				Figure 7j	GmBTB/POZ-1				Figure 7k	GmWRKY40
		EV	GmLHP1-OE	GmLHP1-OE/ GmBTB/POZ-OE1			EV	GmLHP1-OE	GmLHP1-OE/ GmBTB/POZ-1-OE			EV	GmLHP1-OE	GmLHP1-OE/ GmBTB/POZ-1-OE			EV	GmLHP1-OE	GmLHP1-OE/ GmBTB/POZ-1-OE
	#1	0.870551	11.0043	1.67018		#1	0.920796	7.16493	8.40328		#1	0.885792	1.0035	13.4082		#1	0.938584	0.282938	0.721243
	#2	0.965936	12.5533	2.08493		#2	1.05041	6.92087	8.46173		#2	1.04611	0.962621	11.6725		#2	1.01999	0.256772	0.701521
	#3	0.959264	11.7942	2.11404		#3	1.02879	6.63894	8.00529		#3	1.06809	0.917029	12.2528		#3	1.04142	0.236278	0.721243
	mean	0.931917	11.7839	1.95638		mean	1	6.90825	8.2901		mean	1	0.96105	12.4445		mean	1	0.258663	0.714669
	bar	0.0532495	0.774556	0.248288		bar	0.0694391	0.263223	0.248382		bar	0.099516	0.0432564	0.883573		bar	0.0542566	0.0233873	0.0113868

## Sheet: supplementary figures
Source data underlying the graphs presented in the supplementary figures
	Supplementary	GmBTB/POZ					Supplementary	GmBTB/POZ
	Figure 2b	WT	GmBTB/POZ-OE1	GmBTB/POZ-OE2	GmBTB/POZ-OE3		Figure 2d	WT	GmBTB/POZ -RNAi1	GmBTB/POZ -RNAi2	GmBTB/POZ -RNAi3
	#1	0.903197	16.9488	17.0667	17.7915		#1	0.903197	0.131498	0.161893	0.180881
	#2	1.0593	17.9152	17.6686	16.2584		#2	1.0593	0.126141	0.169942	0.155298
	#3	1.0375	17.4253	16.0346	17.1854		#3	1.0375	0.114476	0.152102	0.175935
	mean	1	17.4298	16.9233	17.0784		mean	1	0.124038	0.161312	0.170705
	bar	0.0845392	0.48321	0.826391	0.772112		bar	0.0845392	0.00870385	0.00893398	0.0135697
	Supplementary	GmLHP1					Supplementary	GmLHP1
	Figure 2f	WT	GmLHP1OE5	GmLHP1OE10	GmLHP1OE14		Figure 2h	WT	GmLHP1RNAi4	GmLHP1RNAi5	GmLHP1RNAi6
	#1	0.990381	15.2006	16.4049	20.1968		#1	0.990381	0.231015	0.294442	0.196971
	#2	0.969999	14.9913	16.2916	19.2403		#2	0.969999	0.198341	0.29649	0.20965
	#3	1.03962	16.7496	14.8878	19.2403		#3	1.03962	0.196971	0.259905	0.185059
	mean	1	15.6472	15.8614	19.5591		mean	1	0.208776	0.283612	0.197227
	bar	0.035793	0.960454	0.845111	0.552271		bar	0.035793	0.0192717	0.0205568	0.0122977
	Supplementary	GmBTB/POZ
	Figure 6	0h	1h	3h	6h	9h	12h	24h	48h	72h	96h
	#1	0.969873	1.35272	1.95324	2.61329	7.3915	9.8893	13.6031	3.61969	2.8796	1.25342
	#2	0.983412	1.40043	1.86073	2.8796	6.99279	9.35585	13.6031	3.23972	2.6682	1.29762
	#3	1.04671	1.38115	2.02212	2.83996	7.18938	9.55243	11.9246	2.70545	2.61329	1.31573
	mean	1	1.3781	1.94536	2.77762	7.19123	9.59919	13.0436	3.18829	2.72036	1.28892
	bar	0.0410185	0.0239975	0.0809828	0.143682	0.199364	0.269783	0.969111	0.459288	0.140608	0.0320551
		GmLHP1
		0h	1h	3h	6h	9h	12h	24h	48h	72h	96h
	#1	1.01855	0.79362	0.667352	0.465393	0.370237	0.244265	0.0894063	0.360113	0.681375	0.91163
	#2	0.983857	0.810296	0.690886	0.549625	0.352702	0.217113	0.0881754	0.355155	0.71525	0.930785
	#3	0.997591	0.771918	0.667352	0.572965	0.385959	0.203983	0.0839992	0.329082	0.71525	0.950343
	mean	1	0.791945	0.675197	0.529328	0.369633	0.221787	0.0871936	0.348117	0.703958	0.930919
	bar	0.0174728	0.0192434	0.0135874	0.056586	0.016637	0.0205438	0.00283407	0.0166696	0.0195581	0.0193569
		GmWRKY40
		0h	1h	3h	6h	9h	12h	24h	48h	72h	96h
	#1	0.938584	1.12393	1.48304	2.03998	3.29107	5.85049	8.21669	11.2243	5.49667	1.81322
	#2	1.04142	1.14755	1.37417	2.21692	3.17897	5.69051	8.38934	11.0698	4.98833	1.72735
	#3	1.01999	1.15553	1.5142	2.21692	3.20108	5.69051	7.5609	10.5455	5.12857	1.77591
	mean	1	1.14234	1.45714	2.15794	3.22371	5.74384	8.05564	10.9466	5.20453	1.77216
	bar	0.0542566	0.0164311	0.0735233	0.102155	0.0593797	0.0923656	0.437072	0.355797	0.262541	0.0430615
		GmPR1
		0h	1h	3h	6h	9h	12h	24h	48h	72h	96h
	#1	0.950955	1.09236	1.08482	1.06249	1.95538	2.67113	3.59863	5.88666	9.04706	5.37941
	#2	1.08482	1.0263	1.04786	1.18711	1.83712	2.16963	3.72554	5.96883	9.10999	5.16028
	#3	0.96423	1.03344	1.15464	1.09236	1.98268	2.30929	3.381	5.49245	8.92251	4.8482
	mean	1	1.0507	1.09577	1.11399	1.92506	2.38335	3.56839	5.78265	9.02652	5.1293
	bar	0.0737513	0.0362569	0.0542282	0.0650618	0.0773681	0.258822	0.17425	0.254657	0.0954136	0.266959
