# Supplementary material for: GmBTB/POZ promotes the ubiquitination and degradation of LHP1 to regulate the response of soybean to Phytophthora sojae
Source: Commun Biol. 2021 Mar 19;4:372. doi: 10.1038/s42003-021-01907-7 (PMC7979691; doi:10.1038/s42003-021-01907-7)
Supplement: Supplementary file 5 — Supplementary Data 2 [file 42003_2021_1907_MOESM5_ESM.xlsx]

## Sheet: Raw Data
All RNA-Seq analysis data on GmLHP1OE vs. wild-type soybean plants
A. Genes with lower expression in LHP1 overexpression plants
Gene ID	WT1_FPKM	WT2_FPKM	WT3_FPKM	OX1_FPKM	OX2_FPKM	OX3_FPKM	log2FC	regulated	NR_annotation
Glyma.04G180400	0.76349	2156.15	2039.8	0.192111	0.0519736	0	-14.2969	down	PREDICTED: BURP domain-containing protein 9-like [Glycine max]
Glyma.11G182000	1.35551	2.5253	2.48571	0.161928	0.267589	0.136662	-3.90795	down	PREDICTED: NAC domain-containing protein 90-like [Glycine max]
Glyma.13G056800	9.80845	14.2811	8.45098	1.26073	1.5898	0.242534	-3.58902	down	PREDICTED: UDP-glycosyltransferase 83A1-like [Glycine max]
Glyma.U017900	1.77456	1.82889	2.2759	0.287803	0.160121	0.185727	-3.47757	down	PREDICTED: uncharacterized protein LOC100799023 [Glycine max]
Glyma.02G018700	2.44099	2.66185	1.91885	0.355594	0.276988	0.198135	-3.34284	down	PREDICTED: LOW QUALITY PROTEIN: hydroxyisourate hydrolase [Glycine max]
Glyma.08G363100	7.29074	7.41445	2.83701	0.941317	0.419846	0.805143	-3.16933	down	Protein HEADING DATE 3A [Glycine soja]
Glyma.06G174800	8.87112	8.09507	4.30263	1.10502	0.697725	0.697001	-3.15955	down	cysteine proteinase precursor [Glycine max]
Glyma.04G190700	15.9864	16.9604	16.3662	3.49282	2.4316	0.683059	-2.95703	down	cysteine proteinase precursor [Glycine max]
Glyma.08G104100	4.86381	8.7313	4.56729	1.3768	0.882151	0.23136	-2.89993	down	PREDICTED: cytochrome P450 78A5-like [Glycine max]
Glyma.01G051300	3.22811	6.3675	3.27319	0.450967	0.960973	0.494859	-2.86491	down	NAC domain protein NAC1 [Glycine max]
Glyma.04G190800	651.099	938.533	804.827	205.94	147.985	21.8146	-2.71629	down	uncharacterized protein LOC100527085 [Glycine max]
Glyma.19G223000	44.0119	98.6827	68.2803	9.81706	19.1706	5.80242	-2.62252	down	PREDICTED: mannan endo-1,4-beta-mannosidase 4-like [Glycine max]
Glyma.13G037100	4.01943	7.00145	5.30139	0.405384	1.76146	0.64505	-2.55749	down	PREDICTED: scarecrow-like protein 1-like [Glycine max]
Glyma.13G075900	2.06114	1.72613	1.75342	0.794232	0.164174	0.0405672	-2.54658	down	PREDICTED: linoleate 13S-lipoxygenase 2-1, chloroplastic-like isoform X1 [Glycine max]
Glyma.13G283100	1.90233	1.22898	1.31525	0.207136	0.302246	0.28462	-2.54437	down	PREDICTED: G-type lectin S-receptor-like serine/threonine-protein kinase At4g27290-like [Glycine max]
Glyma.19G008500	19.8105	34.0343	26.2293	4.96743	6.34326	3.58139	-2.47081	down	PREDICTED: quinone oxidoreductase-like protein At1g23740, chloroplastic-like [Glycine max]
Glyma.02G119600	2.1559	2.57491	3.48577	0.620951	0.252827	0.657677	-2.4702	down	PREDICTED: cytochrome P450 78A5-like [Glycine max]
Glyma.20G179600	21.8807	20.0641	10.7657	5.95203	2.60763	1.8632	-2.3471	down	PREDICTED: patatin-3-Kuras 1-like isoform X1 [Glycine max]
Glyma.19G055200	2.52006	1.99843	2.72649	0.698047	0.347664	0.639864	-2.32164	down	Cystinosin like, partial [Glycine soja]
Glyma.13G234500	6.43331	14.4775	10.4314	2.00525	2.70704	2.25257	-2.30074	down	PREDICTED: glutaredoxin-C9-like [Glycine max]
Glyma.13G053800	1.54611	1.43128	1.71613	0.357516	0.468494	0.188603	-2.29151	down	PREDICTED: receptor-like protein kinase FERONIA-like [Glycine max]
Glyma.05G212300	2.95762	4.46934	6.03999	0.942415	1.1411	0.862831	-2.28416	down	uncharacterized protein LOC100782098 [Glycine max]
Glyma.07G011700	43.9178	34.4661	23.1314	13.3523	7.42729	1.22154	-2.2345	down	PREDICTED: uncharacterized protein LOC100306469 isoform X1 [Glycine max]
Glyma.12G032900	1.45325	1.32397	1.17928	0.443639	0.324315	0.114881	-2.22217	down	PREDICTED: putative proline-rich receptor-like protein kinase PERK11-like isoform X1 [Glycine max]
Glyma.20G128100	8.65186	3.99786	7.26495	2.55793	1.13903	0.718839	-2.20018	down	PREDICTED: limonoid UDP-glucosyltransferase-like [Glycine max]
Glyma.01G043600	5.02987	5.53616	7.34445	1.19994	1.41549	0.891552	-2.19276	down	uncharacterized protein LOC100500581 [Glycine max]
Glyma.02G109800	3.06968	4.25603	1.9103	0.829387	0.988027	0.337684	-2.16521	down	NAC domain-containing protein 29 [Glycine soja]
Glyma.15G003300	2.06407	3.37849	4.59988	0.427016	0.876988	1.14476	-2.14321	down	Putative WRKY transcription factor 40 [Glycine soja]
Glyma.16G008500	4.60759	3.02132	2.86431	1.18965	0.905817	0.363303	-2.12824	down	PREDICTED: putative receptor-like protein kinase At1g72540-like [Glycine max]
Glyma.02G260100	9.19348	16.8691	20.199	2.18474	6.76096	1.78573	-2.11013	down	PREDICTED: probable sodium-coupled neutral amino acid transporter 6-like isoform X1 [Glycine max]
Soybean_newGene_316	3.89318	3.6952	4.00565	0.702294	1.78041	0.261068	-2.09789	down	Random slug protein 5 [Glycine soja]
Glyma.02G244600	11.8969	11.2194	6.42669	3.71004	2.29454	1.07055	-2.09631	down	PREDICTED: protein ODORANT1-like [Glycine max]
Glyma.01G204400	7.03408	8.16168	11.4703	2.53591	2.85154	1.86405	-2.06028	down	PREDICTED: protein TIFY 10B-like [Glycine max]
Glyma.20G070000	22.3801	42.6022	37.5647	10.6154	8.09349	7.03938	-2.02209	down	PREDICTED: ethylene-responsive transcription factor ERF104 [Glycine max]
Glyma.17G232900	18.727	14.4146	14.1514	2.40576	4.79585	4.8091	-2.00139	down	PREDICTED: uncharacterized protein LOC100791035 [Glycine max]
Glyma.09G208300	54.1994	60.945	47.412	29.6223	7.79243	3.42218	-1.99325	down	uncharacterized protein LOC100800720 precursor [Glycine max]
Glyma.09G049500	10.8669	9.57742	5.52408	2.94259	2.67177	1.28268	-1.98356	down	PREDICTED: serine carboxypeptidase-like 49-like [Glycine max]
Glyma.17G236200	5.7621	8.64311	8.01282	2.42223	1.57727	1.76838	-1.97035	down	scof-1 protein [Glycine max]
Glyma.19G245400	18.3083	22.1011	10.3437	3.36549	5.93529	3.99091	-1.93072	down	PREDICTED: pro-hevein [Glycine max]
Glyma.15G011200	85.4678	51.0723	52.2487	24.3619	17.7169	8.14461	-1.91028	down	PREDICTED: boron transporter 4-like isoform X1 [Glycine max]
Glyma.07G136200	4.05726	3.02031	4.2607	1.46467	1.0275	0.75627	-1.87098	down	PREDICTED: tropinone reductase homolog isoform 1 [Glycine max]
Glyma.05G231800	12.2607	13.3316	7.99751	5.14453	3.25975	1.22444	-1.86163	down	PREDICTED: aldehyde dehydrogenase family 2 member C4-like [Glycine max]
Glyma.03G184500	5.15632	4.16243	2.98027	1.60533	1.29223	0.830352	-1.85525	down	Putative xyloglucan endotransglucosylase/hydrolase protein 32 [Glycine soja]
Glyma.04G225500	141.908	185.945	195.685	52.5535	65.9894	33.5707	-1.84145	down	PREDICTED: protein CASP-like [Glycine max]
Glyma.05G199000	3.08545	3.92477	3.06562	0.640732	1.3287	0.87975	-1.83841	down	PREDICTED: glutamyl-tRNA(Gln) amidotransferase subunit A, mitochondrial-like isoform X2 [Glycine max]
Glyma.14G061200	1.9612	3.24524	2.76094	1.10285	0.635772	0.577696	-1.8119	down	PREDICTED: nematode resistance protein-like HSPRO2-like [Glycine max]
Glyma.13G101100	6.28508	7.86177	4.90488	2.26034	2.05126	1.35957	-1.81079	down	PREDICTED: transcription factor bHLH35-like [Glycine max]
Glyma.17G173000	3.7822	5.74955	7.13358	1.81203	2.38517	0.692546	-1.79198	down	mitogen-activated protein kinase kinase kinase 2-like [Glycine max]
Glyma.08G147700	3.60876	4.50388	3.0588	1.00717	1.90019	0.603685	-1.79164	down	PREDICTED: uncharacterized protein LOC100800694 [Glycine max]
Glyma.20G101100	9.3709	8.58007	5.11848	3.12228	1.72226	1.94542	-1.78383	down	glutathione S-transferase GST 18 [Glycine max]
Glyma.16G145100	6.12523	6.91068	4.65746	1.52431	2.37057	0.813706	-1.78243	down	Polyneuridine-aldehyde esterase [Glycine soja]
Glyma.15G108700	264.718	371.663	367.129	105.142	141.685	48.4239	-1.77366	down	PREDICTED: 5&apos;-adenylylsulfate reductase 1, chloroplastic-like [Glycine max]
Glyma.07G163600	17.5322	15.3403	13.3756	10.4953	3.33223	0.82311	-1.76751	down	uncharacterized protein LOC100500243 [Glycine max]
Glyma.20G245100	16.1137	10.2268	17.3364	5.57533	4.55818	3.09468	-1.75637	down	PREDICTED: glycinol 4-dimethylallyltransferase-like isoform X1 [Glycine max]
Glyma.10G159700	104.626	93.8184	68.4733	40.1569	18.1564	11.2783	-1.75281	down	PREDICTED: cysteine synthase isoform X1 [Glycine max]
Glyma.07G073800	19.6662	20.2455	12.3007	6.33018	5.22397	3.58542	-1.74578	down	PREDICTED: (+)-neomenthol dehydrogenase-like [Glycine max]
Glyma.06G177600	1246.17	1418.79	1038.55	362.461	452.946	362.732	-1.7364	down	hypothetical protein glysoja_012177 [Glycine soja]
Glyma.13G091500	18.5422	21.2938	16.1182	8.81206	6.54626	2.46964	-1.70476	down	PREDICTED: transcription factor bHLH87-like isoform X1 [Glycine max]
Glyma.02G136000	20.697	38.4296	38.3341	10.6811	13.0585	7.98479	-1.64238	down	Gibberellin 20 oxidase 1 [Glycine soja]
Glyma.10G142100	12.1409	7.91282	8.82924	6.89328	2.02073	1.85323	-1.63523	down	PREDICTED: uncharacterized protein LOC100810716 [Glycine max]
Glyma.06G107800	4.94088	7.87224	7.59158	1.63183	3.31526	1.68615	-1.62827	down	PREDICTED: serine hydroxymethyltransferase 7-like [Glycine max]
Glyma.11G239200	6.10826	8.33417	7.7727	2.41796	2.77927	2.2196	-1.59992	down	unknown [Glycine max]
Glyma.02G234200	79.4346	113.237	78.2634	46.1248	36.0162	7.86212	-1.58474	down	PREDICTED: peroxidase 4 [Glycine max]
Glyma.08G351900	8.82408	6.72971	8.85808	1.87365	3.71598	2.61833	-1.58395	down	PREDICTED: 1-aminocyclopropane-1-carboxylate oxidase homolog 12-like [Glycine max]
Soybean_newGene_410	13.7253	16.9426	13.3962	5.97762	5.96477	2.97956	-1.57288	down	uncharacterized protein LOC100527415 [Glycine max]
Glyma.19G175200	4.02486	5.26194	4.24333	1.83725	1.65032	1.04804	-1.57238	down	PREDICTED: exocyst complex component EXO70B1-like [Glycine max]
Glyma.09G102400	1316.62	1247.71	1049.52	400.754	500.092	356.308	-1.54971	down	MLP-like protein 34 [Glycine soja]
Glyma.07G078800	20.8501	24.0635	23.4778	11.4774	7.41076	6.17237	-1.53205	down	PREDICTED: E3 ubiquitin-protein ligase ATL59-like isoform X1 [Glycine max]
Glyma.06G323700	13.3971	8.33509	10.4264	5.21205	4.00352	3.18355	-1.5223	down	PREDICTED: probable sucrose-phosphate synthase 4-like isoform X1 [Glycine max]
Glyma.01G010500	11.8801	17.8182	19.9417	4.7945	7.97955	4.84594	-1.50289	down	NBS-LRR type disease resistance protein [Glycine max]
Glyma.12G154300	2949.93	3118.71	2502.79	1264.67	1198.39	984.089	-1.49011	down	Metallothionein-like protein type 3 [Glycine soja]
Glyma.19G218100	4.7669	3.64922	5.51053	0.998784	1.81259	2.2863	-1.48246	down	PREDICTED: probable glycerol-3-phosphate acyltransferase 2-like [Glycine max]
Glyma.05G203000	29.5508	33.487	26.2557	16.9449	11.6243	3.64417	-1.47567	down	PREDICTED: omega-hydroxypalmitate O-feruloyl transferase isoform X1 [Glycine max]
Glyma.08G293100	50.808	57.2697	48.2597	20.9759	21.652	14.7333	-1.47552	down	PREDICTED: paired amphipathic helix protein Sin3-like 3-like isoform X1 [Glycine max]
Glyma.02G098800	3.77601	4.79447	3.72955	1.3385	2.20847	1.0532	-1.44817	down	PREDICTED: transcription factor LUX-like [Glycine max]
Glyma.16G122700	34.3939	26.4201	19.7715	11.2813	11.6748	6.70757	-1.4319	down	PREDICTED: aspartic proteinase-like protein 1-like [Glycine max]
Glyma.08G094600	10.0385	7.01232	8.73721	2.34161	4.26456	3.41221	-1.43002	down	PREDICTED: protein PHYLLO, chloroplastic isoform X1 [Glycine max]
Glyma.14G169700	8.89823	9.06743	7.88093	3.03579	4.15078	2.53229	-1.41418	down	PREDICTED: sulfate transporter 1.3-like [Glycine max]
Glyma.11G016400	20.9332	23.2291	26.2724	6.18146	11.9289	6.19444	-1.41228	down	GDSL esterase/lipase [Glycine soja]
Glyma.04G021400	183.525	248.543	201.533	80.5933	103.356	57.977	-1.41027	down	uncharacterized protein LOC100500267 precursor [Glycine max]
Glyma.03G121300	13.1303	12.4045	10.6335	5.4065	5.21944	3.12202	-1.40701	down	PREDICTED: beta-amyrin synthase-like isoformX1 [Glycine max]
Glyma.01G173800	3.67415	3.7017	2.97102	1.88563	1.36923	0.815615	-1.39775	down	PREDICTED: U-box domain-containing protein 5-like [Glycine max]
Glyma.13G289100	11.3779	11.0418	10.579	4.34346	5.34587	2.99586	-1.38869	down	PREDICTED: anthocyanidin 3-O-glucoside 2&apos;&apos;-O-glucosyltransferase-like [Glycine max]
Glyma.07G031900	32.5161	43.374	42.8191	16.3417	14.8066	16.7041	-1.37081	down	PREDICTED: uncharacterized protein At1g15400-like [Glycine max]
Glyma.17G237900	12.75	12.9674	15.7454	6.13535	5.64957	3.70572	-1.36776	down	MYB transcription factor MYB70 [Glycine max]
Soybean_newGene_681	3.14992	3.47076	2.70615	1.37435	1.80797	0.673949	-1.35619	down	hypothetical protein glysoja_004858 [Glycine soja]
Glyma.17G088500	26.4264	26.4627	28.1945	11.9513	15.3213	4.51098	-1.33974	down	PREDICTED: triose phosphate/phosphate translocator, non-green plastid, chloroplastic-like [Glycine max]
Glyma.14G222600	123.984	85.2721	114.094	61.6703	35.9856	30.7848	-1.33953	down	uncharacterized protein LOC100813490 [Glycine max]
Glyma.06G120600	81.9645	75.4757	73.34	32.4814	30.5103	28.566	-1.32551	down	PREDICTED: F-box protein SKP2A-like isoform X1 [Glycine max]
Glyma.10G099400	10.1647	10.1056	9.21492	4.88904	3.27033	3.52937	-1.32502	down	PREDICTED: remorin-like [Glycine max]
Glyma.13G186700	13.3568	10.7123	13.0666	6.20829	5.3541	3.55949	-1.32446	down	PREDICTED: protein ZINC INDUCED FACILITATOR-LIKE 1-like isoform X1 [Glycine max]
Glyma.13G095400	15.3706	11.1577	10.9616	5.01596	6.7415	4.75845	-1.31917	down	CASP-like protein 2C1 [Glycine max]
Glyma.03G109900	66.0512	74.5159	43.8137	39.1541	25.1819	19.0145	-1.31789	down	PREDICTED: uclacyanin-2 [Glycine max]
Glyma.06G099700	14.3993	23.0886	23.304	10.222	8.12383	6.53553	-1.31209	down	PREDICTED: putative clathrin assembly protein At4g40080-like [Glycine max]
Glyma.11G206300	20.1582	14.6764	13.5082	7.37794	6.5864	5.635	-1.30597	down	Cysteine-rich receptor-like protein kinase 2 [Glycine soja]
Glyma.12G139100	12.577	18.0677	14.7374	6.48784	7.09503	4.11267	-1.3003	down	PREDICTED: uncharacterized protein LOC100788820 [Glycine max]
Glyma.16G202500	32.0454	27.8522	29.4969	12.6328	13.6351	8.66531	-1.30017	down	uncharacterized protein LOC100499779 precursor [Glycine max]
Glyma.16G044100	80.2333	70.7967	78.8384	11.2477	40.6172	37.4663	-1.29954	down	protein FLOWERING LOCUS T-like [Glycine max]
Glyma.12G013200	6.8833	5.5269	4.84144	2.30512	2.39769	2.66022	-1.29715	down	PREDICTED: putative glycerol-3-phosphate transporter 1-like isoform X1 [Glycine max]
Glyma.17G057600	38.0607	46.7386	32.5291	19.2533	19.8398	8.90768	-1.29701	down	PREDICTED: plant intracellular Ras-group-related LRR protein 6-like [Glycine max]
Glyma.05G139300	5.26376	6.87059	5.40917	2.19473	3.04372	2.04883	-1.29615	down	PREDICTED: protein PHYLLO, chloroplastic-like isoform X2 [Glycine max]
Glyma.06G005700	66.1218	76.6082	66.9702	32.1611	37.3945	14.8367	-1.28494	down	PREDICTED: 5&apos;-methylthioadenosine/S-adenosylhomocysteine nucleosidase 1-like [Glycine max]
Glyma.13G280000	5.16392	5.27246	4.1224	2.98938	2.15582	0.989952	-1.26783	down	PREDICTED: NAC domain-containing protein 18 [Glycine max]
Glyma.07G132000	3035.55	2532	2198.98	1092.13	1287.18	1082.11	-1.26412	down	Metallothionein-like protein 2 [Glycine soja]
Glyma.01G132300	11.4219	9.59799	9.74058	5.24519	4.34436	2.75922	-1.2561	down	PREDICTED: serine/threonine-protein kinase HT1 isoform X1 [Glycine max]
Glyma.18G106300	20.1803	16.4664	16.2725	8.334	10.0344	4.02792	-1.25524	down	PREDICTED: probable rhamnose biosynthetic enzyme 1-like isoform X1 [Glycine max]
Glyma.18G247000	24.6273	18.1862	16.4918	12.3003	7.50571	5.204	-1.24975	down	PREDICTED: UDP-glycosyltransferase 74E1-like [Glycine max]
Glyma.18G255200	36.7072	30.6819	40.7747	17.9923	14.3645	9.25773	-1.24454	down	uncharacterized protein LOC100306454 [Glycine max]
Glyma.18G130100	10.9212	14.9958	12.1329	6.03548	7.28068	2.77879	-1.24171	down	PREDICTED: UPF0392 protein RCOM_0530710-like [Glycine max]
Glyma.02G095500	8.65062	9.87188	11.8632	2.14411	5.76948	5.46569	-1.23489	down	PREDICTED: sulfate transporter 4.1, chloroplastic-like [Glycine max]
Glyma.11G024000	91.8657	78.4571	78.0923	26.6994	57.5369	21.391	-1.23171	down	uncharacterized protein LOC100527034 [Glycine max]
Glyma.08G251100	7.42698	7.31468	8.26483	3.01554	2.79602	4.03371	-1.22643	down	serine-threonine kinase [Glycine max]
Glyma.06G242900	10941.9	12215.6	9562.24	4869.53	5821.24	4107.18	-1.21688	down	Metallothionein-like protein type 3 [Glycine soja]
Glyma.18G148100	11.718	14.159	12.6498	5.58556	6.57528	4.54273	-1.2125	down	PREDICTED: receptor-like cytosolic serine/threonine-protein kinase RBK1-like [Glycine max]
Glyma.16G090000	27.6058	26.1128	22.8517	12.2697	10.6613	10.3436	-1.20887	down	PREDICTED: cytochrome P450 82C4-like [Glycine max]
Glyma.18G279800	42.0532	48.1398	29.5561	20.0427	19.1415	13.6515	-1.20623	down	PREDICTED: uncharacterized protein LOC100527506 isoform X1 [Glycine max]
Glyma.13G035100	31.5085	35.5119	44.1924	16.7163	19.8337	13.4064	-1.20581	down	PREDICTED: probable calcium-binding protein CML44-like [Glycine max]
Glyma.08G200200	368.122	595.94	543.28	207.526	263.048	192.725	-1.20452	down	Stem 28 kDa glycoprotein [Glycine soja]
Glyma.08G293200	22.2821	27.9971	20.678	13.6674	12.7808	4.44663	-1.20254	down	PREDICTED: UPF0392 protein RCOM_0530710-like [Glycine max]
Glyma.09G070500	38.4233	47.2486	40.1122	21.6638	21.3187	13.2147	-1.19966	down	PREDICTED: adipocyte plasma membrane-associated protein [Glycine max]
Glyma.02G164400	46.9985	40.7542	34.4322	24.9659	18.5483	10.0992	-1.19231	down	PREDICTED: uncharacterized protein LOC100789645 [Glycine max]
Glyma.02G022200	6.79359	9.03055	9.94679	3.71474	4.91003	3.63599	-1.18265	down	PREDICTED: nitrate transporter 1.2-like [Glycine max]
Glyma.07G204000	7.7512	6.08615	4.65577	3.47461	3.04859	1.7223	-1.17236	down	PREDICTED: protein IQ-DOMAIN 1-like isoformX2 [Glycine max]
Glyma.13G003200	37.4723	47.712	57.9672	22.3314	21.4408	20.0795	-1.17081	down	PREDICTED: B2 protein-like [Glycine max]
Glyma.11G193500	28.6716	26.3416	21.224	14.8923	10.3457	8.93725	-1.16744	down	PREDICTED: probable glucuronoxylan glucuronosyltransferase IRX7-like [Glycine max]
Glyma.11G048300	4.13762	3.60003	5.63985	1.78891	2.155	2.25474	-1.15314	down	PREDICTED: calcium-transporting ATPase 2, plasma membrane-type-like [Glycine max]
Glyma.07G059000	12.6027	9.33579	12.808	7.56038	4.69622	3.60979	-1.14543	down	PREDICTED: tyrosine/DOPA decarboxylase 1-like [Glycine max]
Glyma.15G065600	55.9974	55.5441	43.9539	34.1276	21.5849	14.9025	-1.14384	down	PREDICTED: beta-amyrin synthase-like [Glycine max]
Glyma.11G069300	8.1866	7.49502	7.70227	4.29741	3.08227	3.10673	-1.14106	down	PREDICTED: U-box domain-containing protein 5-like isoform X1 [Glycine max]
Glyma.15G274300	237.165	274.424	219.621	92.4492	127.492	120.076	-1.13981	down	PREDICTED: MLP-like protein 34-like [Glycine max]
Glyma.12G094800	21.5741	18.0849	17.6284	10.103	9.39373	5.89013	-1.1398	down	PREDICTED: BEL1-like homeodomain protein 1-like isoform X1 [Glycine max]
Glyma.11G109100	30.113	25.0041	26.0618	13.2621	15.7136	9.28193	-1.13374	down	PREDICTED: uncharacterized protein LOC100810888 [Glycine max]
Glyma.20G066100	29.7764	38.4908	47.7824	18.1819	17.4498	17.6001	-1.13217	down	N-rich protein [Glycine max]
Glyma.14G150200	30.2273	39.0323	28.3619	16.9667	14.8722	15.9785	-1.12408	down	PREDICTED: esterase-like isoform X1 [Glycine max]
Glyma.06G178000	40.0346	59.7592	51.2416	22.023	27.5244	17.549	-1.12385	down	PREDICTED: uncharacterized protein LOC100797123 [Glycine max]
Glyma.12G140200	15.3156	16.0781	11.5906	8.19953	5.9246	5.91004	-1.12045	down	PREDICTED: receptor-like serine/threonine-protein kinase SD1-8-like [Glycine max]
Glyma.10G153900	43.5678	45.9946	32.4557	20.2718	21.2285	15.0274	-1.11856	down	PREDICTED: probable linoleate 9S-lipoxygenase 5-like [Glycine max]
Glyma.14G193000	53.64	57.6105	56.9252	28.5259	26.7037	22.1404	-1.11699	down	PREDICTED: dehydrodolichyl diphosphate synthase 2-like [Glycine max]
Glyma.08G212600	59.0625	59.5528	56.8988	30.0556	28.4974	21.3799	-1.11662	down	PREDICTED: protein LURP-one-related 12-like [Glycine max]
Glyma.18G199700	9.02427	7.25942	7.07832	4.43222	4.07414	2.20724	-1.11046	down	hypothetical protein glysoja_034966 [Glycine soja]
Glyma.07G194300	10.9179	11.0586	10.1644	5.26118	5.01145	4.93129	-1.10493	down	PREDICTED: cytochrome P450 71A6-like [Glycine max]
Glyma.07G095800	5.29744	6.40806	4.70818	3.15098	2.12139	2.29916	-1.09158	down	PREDICTED: probable receptor-like protein kinase At1g67000-like [Glycine max]
Glyma.04G003600	13.9404	14.178	13.5144	3.75845	10.4839	5.92827	-1.08868	down	PREDICTED: probable BOI-related E3 ubiquitin-protein ligase 3-like [Glycine max]
Glyma.19G114100	29.2567	26.0964	36.8917	16.1834	18.0967	10.2902	-1.08177	down	PREDICTED: ALA-interacting subunit 3-like [Glycine max]
Glyma.15G257300	40.7256	37.234	33.8905	18.4283	18.1218	16.9367	-1.07988	down	PREDICTED: 1-aminocyclopropane-1-carboxylate oxidase homolog 1-like [Glycine max]
Glyma.15G069600	6.60438	7.07247	4.26153	2.99157	4.53312	1.85912	-1.0731	down	PREDICTED: serine/arginine repetitive matrix protein 2-like [Glycine max]
Glyma.05G215600	25.2249	20.0696	16.7277	9.89203	11.7162	9.06521	-1.07077	down	Lysine histidine transporter 1 [Glycine soja]
Glyma.U009200	27.6544	24.2135	21.3748	14.1026	13.0964	7.45651	-1.06764	down	PREDICTED: BEL1-like homeodomain protein 1-like isoform X1 [Glycine max]
Glyma.14G209100	134.818	190.42	147.434	79.3102	91.4823	63.8997	-1.05743	down	RecName: Full=Photosystem I assembly protein Ycf4 (chloroplast) [Glycine max]
Glyma.16G157100	209.871	267.722	193.392	139.483	101.287	74.4783	-1.05227	down	PREDICTED: sucrose transport protein SUC1-like [Glycine max]
Glyma.19G006700	59.6736	73.5366	55.0945	24.7896	33.8779	37.2629	-1.0491	down	PREDICTED: universal stress protein A-like protein-like [Glycine max]
Glyma.12G174400	32.695	37.3706	33.4455	20.1252	19.5041	12.0827	-1.04591	down	PREDICTED: uncharacterized protein LOC100779206 [Glycine max]
Glyma.13G049100	9.932	13.4805	13.8286	6.96514	7.32435	3.94762	-1.03911	down	hypothetical protein glysoja_029632 [Glycine soja]
Glyma.08G071300	8.55568	9.23446	7.50911	3.33692	3.58002	4.12748	-1.03625	down	PREDICTED: uncharacterized protein LOC100776258 [Glycine max]
Glyma.01G021900	4.20861	5.72952	4.30549	1.67024	3.02936	2.3183	-1.03492	down	glucosyltransferase-12 [Vigna angularis]
Glyma.06G064400	13.1011	10.6067	9.83695	6.78476	5.50374	3.59384	-1.03094	down	PREDICTED: probable receptor-like protein kinase At1g80640-like isoform X1 [Glycine max]
Glyma.18G238700	112.591	137.016	124.928	36.9744	88.2487	60.0567	-1.03054	down	unknown [Glycine max]
Glyma.01G213500	13.2433	9.68826	13.5469	6.07575	7.18438	5.07098	-1.02826	down	PREDICTED: Golgi apparatus membrane protein TVP38-like [Glycine max]
Glyma.06G029100	6.1156	4.59414	4.43784	2.95401	2.72293	1.83735	-1.02409	down	PREDICTED: BEL1-like homeodomain protein 3-like isoform X1 [Glycine max]
Glyma.08G294100	13.1303	11.4029	12.1404	7.19233	5.19952	5.59055	-1.02015	down	PREDICTED: uncharacterized protein LOC100788001 isoform X2 [Glycine max]
Glyma.18G179200	11.0002	9.27995	8.58206	5.83183	4.63911	3.6794	-1.02009	down	PREDICTED: uncharacterized protein LOC100778543 [Glycine max]
Glyma.10G158900	50.3604	44.4394	42.0077	24.4478	22.8072	20.6426	-1.01685	down	PREDICTED: interleukin enhancer-binding factor 3-like [Glycine max]
Glyma.14G147000	5.90405	6.26217	5.0535	3.06859	3.15184	2.41257	-1.01573	down	PREDICTED: uncharacterized protein LOC100806547 [Glycine max]
Glyma.09G036800	516.09	476.341	405.15	288.503	227.96	223.318	-1.01399	down	uncharacterized protein LOC100526890 [Glycine max]
Glyma.03G258100	4.48631	4.92162	5.6873	2.19248	3.22198	2.04969	-1.00286	down	PREDICTED: transcription factor bHLH13-like [Glycine max]
Glyma.18G192000	120.992	158.391	122.511	68.3474	73.6388	60.1987	-1.00202	down	PREDICTED: 18.1 kDa class I heat shock protein [Glycine max]
Soybean_newGene_892	1.00631	0.383732	0.983985	0.00152994	9.17e-05	0.000204975	#NAME?	down	PREDICTED: uncharacterized protein LOC102659554 [Glycine max]
Glyma.04G180300	0	14.8265	19.3588	0	0	0	#NAME?	down	Putative inactive receptor kinase [Glycine soja]
B. Genes with higher expression in LHP1 overexpression plants
Gene ID	WT1_FPKM	WT2_FPKM	WT3_FPKM	OX1_FPKM	OX2_FPKM	OX3_FPKM	log2FC	regulated	NR_annotation
Glyma.19G250400	0.0475914	0.0602637	0.052164	2.19931	1.14832	4.45231	7.12327	up	PREDICTED: GDSL esterase/lipase At5g33370-like [Glycine max]
Glyma.13G038600	0.107995	0.19582	0.0409142	3.8929	1.10924	4.05334	5.0611	up	PREDICTED: acyl-[acyl-carrier-protein] desaturase 6, chloroplastic-like [Glycine max]
Glyma.04G136000	0.539971	0.298957	1.1576	26.1626	6.39378	27.4929	4.98618	up	PREDICTED: protein ASPARTIC PROTEASE IN GUARD CELL 2-like [Glycine max]
Glyma.15G228900	0	0.51849	0.219994	4.24761	4.3347	11.9532	4.90965	up	PREDICTED: uncharacterized protein LOC100777664 isoform X1 [Glycine max]
Glyma.19G046000	0.180348	0.789897	1.77682	19.7123	16.9431	36.4013	4.79422	up	uncharacterized protein LOC100777968 [Glycine max]
Glyma.14G220600	0.139685	0.592199	0.66717	8.36089	7.98869	14.3312	4.53313	up	PREDICTED: GDSL esterase/lipase EXL3-like [Glycine max]
Glyma.02G016400	0.180338	0	0	0.568298	0.87867	1.5087	4.28058	up	PREDICTED: endoglucanase 17 [Glycine max]
Glyma.11G244900	0.370918	0.419524	0.691597	5.5453	5.95637	14.3187	4.12027	up	PREDICTED: probable pectate lyase 5-like [Glycine max]
Glyma.19G029200	0.409969	0.958999	1.9321	16.0569	7.40231	21.9586	4.05757	up	PREDICTED: uncharacterized protein LOC102659957 [Glycine max]
Glyma.13G160400	4.05903	6.92271	10.6407	114.623	70.5893	121.453	3.82717	up	unknown [Glycine max]
Glyma.04G003200	1.51585	0.855585	2.08116	15.975	13.8225	31.8187	3.82425	up	PREDICTED: aquaporin PIP2-7 [Glycine max]
Glyma.13G094100	0.383926	0.246005	0.961148	8.11844	4.32968	7.26966	3.65756	up	Pathogenesis-related protein PR-1 [Glycine soja]
Glyma.01G224100	0	0.0926012	0.391355	2.09206	1.10005	1.9929	3.56245	up	PREDICTED: ethylene-responsive transcription factor CRF2-like [Glycine max]
Glyma.11G157000	0.42393	0.169073	0.284588	3.22347	2.16209	4.5968	3.55359	up	PREDICTED: protein ASPARTIC PROTEASE IN GUARD CELL 2-like [Glycine max]
Glyma.U033000	1.05754	2.71569	2.58634	19.2689	15.5409	34.7004	3.47231	up	PREDICTED: 3-ketoacyl-CoA synthase 12-like [Glycine max]
Glyma.11G208600	0.40289	0	0.892057	5.25486	2.54138	5.78433	3.43261	up	CASP-like protein 2A2 [Glycine max]
Glyma.15G002300	0.12879	0.145449	0.404132	2.41585	1.61926	3.03325	3.42537	up	PREDICTED: protein ASPARTIC PROTEASE IN GUARD CELL 2-like [Glycine max]
Glyma.06G324100	1.17157	0.806379	2.03349	8.0712	9.06823	20.0814	3.28645	up	PREDICTED: GDSL esterase/lipase At1g33811-like [Glycine max]
Glyma.15G215600	0.483244	0.317053	0.115564	2.28603	1.58394	4.10519	3.19268	up	PREDICTED: probable inactive leucine-rich repeat receptor-like protein kinase At3g03770-like isoform X1 [Glycine max]
Glyma.09G027700	0.222586	0.24879	0.488267	2.58184	1.99167	4.02111	3.17942	up	PREDICTED: wall-associated receptor kinase-like 22-like [Glycine max]
Glyma.15G079500	0.261485	0.281399	0.267023	1.70341	1.8253	3.59791	3.12939	up	GDSL esterase/lipase [Glycine soja]
Glyma.18G260900	1.19268	5.4186	10.3111	31.3204	39.7747	70.5072	3.08343	up	PREDICTED: expansin-A1-like [Glycine max]
Glyma.19G250200	23.4708	32.8281	75.0145	285.228	250.534	541.628	3.0396	up	GDSL esterase/lipase [Glycine soja]
Glyma.13G319700	2.76595	0.558255	1.36177	6.52719	10.7535	17.1192	2.9032	up	PREDICTED: GABA transporter 1-like isoform X1 [Glycine max]
Glyma.17G012300	0.914294	1.27617	1.09413	5.57793	6.00321	12.2803	2.8878	up	PREDICTED: L-ascorbate oxidase homolog [Glycine max]
Glyma.13G046600	0.409831	1.14818	1.13326	4.27437	5.34766	9.54019	2.86739	up	PREDICTED: O-acyltransferase WSD1-like [Glycine max]
Glyma.16G045000	1.85826	1.80749	1.96623	11.465	8.28569	18.8816	2.77836	up	Putative xyloglucan endotransglucosylase/hydrolase [Glycine soja]
Glyma.01G170000	0.193269	0.244674	0.249333	1.36762	1.35195	1.64253	2.76853	up	3-epi-6-deoxocathasterone 23-monooxygenase [Glycine soja]
Glyma.13G356000	0.555871	0.965296	1.65882	7.22877	4.36891	8.80668	2.74367	up	PREDICTED: aquaporin TIP2-1 [Glycine max]
Glyma.09G047300	0.17711	0.0410282	0.108604	0.735393	0.4838	0.578962	2.58369	up	PREDICTED: DNA replication licensing factor mcm6 [Glycine max]
Glyma.19G244100	0.540685	0.878116	1.78418	6.6932	4.37517	7.93035	2.55022	up	PREDICTED: shikimate O-hydroxycinnamoyltransferase-like [Glycine max]
Glyma.19G034900	3.69134	2.71126	2.00181	12.6544	13.9631	20.06	2.49895	up	Major cell-surface adhesin PAc [Glycine soja]
Glyma.07G069500	1.10754	1.3045	1.87747	8.09612	4.74378	10.3063	2.42889	up	PREDICTED: cytochrome P450 86A8-like [Glycine max]
Glyma.13G292800	0.277513	1.16844	1.1639	3.43524	3.63572	6.69582	2.41788	up	PREDICTED: transcription factor VIP1-like [Glycine max]
Glyma.11G055200	4.15345	6.22741	7.58726	30.1885	24.9639	41.4024	2.41762	up	PREDICTED: uncharacterized LOC100305899 [Glycine max]
Glyma.05G232000	0.455221	0.157862	0.173951	1.0248	1.31355	1.46131	2.39619	up	PREDICTED: leucine-rich repeat extensin-like protein 3-like [Glycine max]
Glyma.18G063200	0.616725	0.322871	0.633204	3.21181	3.19342	1.44385	2.37111	up	PREDICTED: vacuolar cation/proton exchanger 3-like [Glycine max]
Glyma.08G041000	0.252051	0.452017	0.702227	1.69399	2.13649	3.00081	2.33385	up	PREDICTED: lysM domain-containing GPI-anchored protein 2-like isoform X2 [Glycine max]
Glyma.18G030700	0.0910646	0.511369	0.371032	1.20538	1.3188	1.99199	2.32357	up	PREDICTED: endoglucanase 1 [Glycine max]
Glyma.08G287500	0.619714	0.728566	0.817679	3.6647	3.40232	3.49936	2.31363	up	PREDICTED: probable polygalacturonase non-catalytic subunit JP650-like [Glycine max]
Glyma.17G259500	59.833	190.318	182.884	773.132	564.926	831.773	2.30759	up	PREDICTED: GDSL esterase/lipase EXL3-like [Glycine max]
Glyma.18G153500	7.30882	8.52933	12.883	40.1612	53.3397	49.4955	2.30327	up	PREDICTED: expansin-A4 [Glycine max]
Glyma.08G262800	0.720078	0.498111	1.21022	2.17542	4.38366	5.26473	2.29215	up	PREDICTED: alpha-xylosidase 1-like [Glycine max]
Glyma.06G284900	2.57064	4.31503	6.57929	16.6371	21.1496	32.6639	2.28683	up	PREDICTED: probable transcription factor PosF21 [Glycine max]
Glyma.14G203900	2.71396	1.94321	3.55347	11.9323	12.0154	16.1453	2.28155	up	PREDICTED: expansin-A8 [Glycine max]
Glyma.07G193300	0.309296	0.0837669	0.420717	1.4872	1.36389	0.845682	2.28091	up	PREDICTED: polyphenol oxidase II, chloroplastic-like isoform X1 [Glycine max]
Glyma.08G105700	1.74961	2.29024	3.06335	10.7334	8.85045	16.7101	2.26238	up	PREDICTED: rho GDP-dissociation inhibitor 1-like [Glycine max]
Glyma.03G131700	16.2573	39.558	38.5239	82.3326	163.367	204.538	2.24901	up	uncharacterized protein LOC100500485 precursor [Glycine max]
Glyma.09G027800	0.59218	0.562642	0.866641	2.65632	2.52726	4.16708	2.22936	up	Wall-associated receptor kinase-like 8 [Glycine soja]
Glyma.05G216400	35.4644	44.3285	65.392	196.515	226.753	250.303	2.21371	up	PREDICTED: endoglucanase 6 [Glycine max]
Glyma.13G317600	3.565	6.65754	7.0048	28.2888	23.7191	25.2928	2.17564	up	PREDICTED: alcohol-forming fatty acyl-CoA reductase-like isoform 1 [Glycine max]
Glyma.14G028300	0.861441	4.04759	1.90414	8.44427	10.5695	11.5523	2.16611	up	PREDICTED: glycerol-3-phosphate acyltransferase 1-like [Glycine max]
Glyma.13G307000	0.532671	0.762634	1.25173	2.96916	2.87701	5.13486	2.14879	up	peroxidase precursor, partial [Glycine max]
Glyma.20G112400	0.657124	0.620473	1.64656	3.0657	4.80045	5.03543	2.14623	up	uncharacterized protein LOC100527123 [Glycine max]
Glyma.20G141800	0.514834	0.456067	1.14828	3.0084	2.66237	3.60578	2.12552	up	PREDICTED: probable xyloglucan endotransglucosylase/hydrolase protein 8-like [Glycine max]
Glyma.10G023100	0.927263	1.03164	0.560694	2.4528	3.56568	4.40411	2.12195	up	PREDICTED: LRR receptor-like serine/threonine-protein kinase ERECTA-like [Glycine max]
Glyma.01G168400	2.64821	1.91908	3.07478	14.9767	9.76358	8.67809	2.11546	up	uncharacterized protein LOC100499688 [Glycine max]
Glyma.03G218200	0.382171	0.285085	0.677982	2.13365	1.55431	2.06705	2.11152	up	PREDICTED: transcription factor MYB12-like [Glycine max]
Glyma.10G205200	0.155438	0.239076	0.55232	1.31884	1.22981	1.52642	2.07445	up	PREDICTED: uncharacterized protein LOC100792788 isoform X1 [Glycine max]
Glyma.09G236200	5.52417	18.2759	23.9902	57.7161	57.3223	86.0627	2.06782	up	PREDICTED: expansin-A1-like [Glycine max]
Glyma.08G152800	24.5917	42.6363	49.4924	140.878	155.022	177.531	2.05083	up	DNA-damage-repair/toleration protein DRT100 [Glycine soja]
Glyma.04G102400	0.779606	1.82591	1.82952	5.56948	6.44368	6.10696	2.04992	up	hypothetical protein glysoja_024858 [Glycine soja]
Glyma.17G161200	0.750498	1.56543	1.86798	5.40444	3.89794	6.5925	2.03063	up	PREDICTED: BTB/POZ domain-containing protein At3g49900-like isoform X2 [Glycine max]
Glyma.16G033300	0.343359	0.23159	0.238872	1.02658	0.974655	1.18108	2.01684	up	PREDICTED: putative UDP-rhamnose:rhamnosyltransferase 1-like [Glycine max]
Glyma.16G007700	119.281	116.399	194.402	692.065	396.603	644.494	2.0085	up	PREDICTED: auxin-binding protein ABP19a-like [Glycine max]
Glyma.02G226500	0.399668	0.651054	0.960338	2.90137	2.39346	2.50649	2.00066	up	PREDICTED: vacuolar cation/proton exchanger 3-like [Glycine max]
Glyma.10G001800	1.89838	5.80605	5.30217	17.2019	12.3485	22.3688	2.00042	up	PREDICTED: 3-ketoacyl-CoA synthase 11-like [Glycine max]
Glyma.01G081300	6.18887	6.23462	11.4694	26.4094	28.5276	40.439	1.9992	up	PREDICTED: alpha-xylosidase 1-like [Glycine max]
Glyma.09G070000	1.03385	0.640286	0.981178	3.37112	2.8141	4.07019	1.98634	up	PREDICTED: subtilisin-like protease-like [Glycine max]
Glyma.01G081900	0.596436	0.945999	1.53583	4.02382	3.06929	4.95777	1.9842	up	PREDICTED: dihydrolipoyllysine-residue acetyltransferase component of pyruvate dehydrogenase complex, mitochondrial-like [Glycine max]
Glyma.15G011500	3.53542	5.30419	3.9079	16.442	12.0711	20.2256	1.97084	up	PREDICTED: ADP,ATP carrier protein 1, chloroplastic-like [Glycine max]
Glyma.12G228100	0.407663	0.754341	1.36607	1.86219	3.77866	3.57278	1.95928	up	PREDICTED: uncharacterized protein LOC100801534 [Glycine max]
Glyma.06G294500	1.46226	1.20768	2.06181	5.07002	5.21049	7.75146	1.95173	up	expansin-B3-like precursor [Glycine max]
Glyma.06G157200	1.63936	1.59808	2.86972	5.54428	7.86427	10.0485	1.95086	up	PREDICTED: beta-galactosidase 10-like [Glycine max]
Glyma.11G179600	0.793058	0.645664	0.452519	2.10907	2.30266	3.08494	1.94391	up	PREDICTED: serine/threonine-protein kinase Nek5-like [Glycine max]
Glyma.19G057300	0.987642	0.000186156	1.12215	2.11143	3.40433	2.50677	1.92898	up	PREDICTED: cytochrome P450 86B1-like isoform X1 [Glycine max]
Glyma.07G238400	0.459366	0.198439	0.244389	1.14498	0.739186	1.43234	1.91664	up	PREDICTED: DNA replication licensing factor mcm2-like [Glycine max]
Glyma.07G038500	48.9631	71.0044	105.481	337.402	169.009	347.452	1.90737	up	uncharacterized protein LOC100500326 precursor [Glycine max]
Glyma.01G054400	1.30716	0.834923	1.12289	4.97055	2.76462	6.58765	1.90494	up	PREDICTED: uncharacterized protein At5g01610-like [Glycine max]
Glyma.10G125000	2.46835	3.63609	5.52729	11.9299	12.2907	19.3188	1.89506	up	PREDICTED: probable pectate lyase 1-like [Glycine max]
Glyma.06G112900	0.787275	0.744777	1.02947	2.69194	2.32352	4.30214	1.88602	up	PREDICTED: long chain acyl-CoA synthetase 9, chloroplastic-like [Glycine max]
Glyma.07G109600	0.922499	1.88269	0.639957	3.64343	3.06176	2.78957	1.87495	up	PREDICTED: squamosa promoter-binding-like protein 8-like [Glycine max]
Glyma.02G266700	11.7164	16.3304	18.2878	62.3217	45.9754	61.2307	1.86924	up	PREDICTED: GDSL esterase/lipase At2g04570-like isoform 1 [Glycine max]
Glyma.10G185600	0.218956	0.686793	0.915415	1.7117	2.07736	2.85819	1.86753	up	uncharacterized protein LOC100800752 [Glycine max]
Glyma.03G263600	0.601273	0.322349	0.769878	1.58933	1.92765	2.45912	1.86564	up	PREDICTED: subtilisin-like protease-like [Glycine max]
Glyma.11G139100	3.82412	7.66901	10.9841	16.8044	31.4006	31.8191	1.85929	up	PREDICTED: expansin-A4-like [Glycine max]
Glyma.02G006600	0.608299	0.617656	1.01891	2.54819	2.04631	3.30396	1.85314	up	PREDICTED: protein notum homolog [Glycine max]
Glyma.01G175200	0.84041	1.97469	2.53637	7.65563	5.88207	5.25639	1.81537	up	PREDICTED: uncharacterized protein LOC100801441 [Glycine max]
Soybean_newGene_757	0.451312	0.622115	0.604806	1.49503	2.04063	2.2913	1.81298	up	PREDICTED: uncharacterized protein LOC100781344 [Glycine max]
Glyma.06G128900	9.94e-05	0.372497	0.797783	1.22895	1.50025	1.38547	1.80842	up	PREDICTED: pentatricopeptide repeat-containing protein At3g49240-like [Glycine max]
Glyma.20G158700	1.46093	1.61257	3.24615	6.58938	6.45328	8.70763	1.80422	up	Lectin [Glycine soja]
Glyma.03G117500	0.791133	1.67837	1.65582	4.37553	3.6518	5.6573	1.8026	up	PREDICTED: squamosa promoter-binding-like protein 8-like [Glycine max]
Glyma.15G276100	2.28118	2.526	3.17402	9.21313	6.80282	9.39672	1.79182	up	uncharacterized protein LOC100796094 precursor [Glycine max]
Glyma.16G173100	0.836789	0.245855	0.91196	2.141	1.57559	3.01545	1.78405	up	PREDICTED: plastidial pyruvate kinase 2-like [Glycine max]
Glyma.05G241700	0.688127	2.1648	1.58762	5.04397	4.30356	5.7337	1.78337	up	PREDICTED: uncharacterized protein LOC100808785 [Glycine max]
Glyma.08G366600	0.344534	0.328065	0.425731	1.18034	0.998494	1.46176	1.76814	up	PREDICTED: uncharacterized protein LOC100809045 isoform X1 [Glycine max]
Glyma.15G024300	1.66493	2.17337	1.87987	3.82805	6.27871	7.05647	1.76494	up	PREDICTED: receptor-like serine/threonine-protein kinase ALE2-like isoform X1 [Glycine max]
Glyma.20G067400	1.66624	1.95022	5.56206	10.408	9.55389	10.7382	1.75924	up	PREDICTED: early nodulin-like protein 3-like [Glycine max]
Glyma.15G184400	3.57083	7.45086	5.41248	21.5917	17.6496	16.8652	1.75761	up	PREDICTED: pectinesterase/pectinesterase inhibitor PPE8B-like [Glycine max]
Glyma.17G208200	58.6318	158.001	187.328	311.914	506.722	554.541	1.75249	up	PREDICTED: uncharacterized protein LOC100813910 isoform X1 [Glycine max]
Glyma.11G000600	7.59153	17.9494	11.402	29.5205	47.312	45.6004	1.75018	up	PREDICTED: uncharacterized protein At4g06744-like [Glycine max]
Glyma.14G141000	28.8335	26.7997	40.3962	116.695	77.5642	129.485	1.73925	up	unknown [Glycine max]
Glyma.04G005100	5.16108	10.7022	10.8873	27.1229	24.1144	36.9928	1.72861	up	PREDICTED: protodermal factor 1-like [Glycine max]
Glyma.01G030900	1.76256	4.09176	2.9531	7.20055	9.64664	11.3181	1.72177	up	PREDICTED: probable polygalacturonase non-catalytic subunit JP650-like [Glycine max]
Glyma.17G171000	0.930988	1.95799	17.2777	4.53768	11.5703	48.7671	1.72141	up	gag-pol polyprotein [Phaseolus vulgaris]
Glyma.03G246600	3.25939	5.23412	5.49305	15.4579	14.0541	16.3632	1.69878	up	PREDICTED: shikimate O-hydroxycinnamoyltransferase-like [Glycine max]
Glyma.04G167800	0.885934	2.90506	2.22756	6.43546	6.71423	5.85749	1.69464	up	PREDICTED: expansin-A15-like [Glycine max]
Glyma.13G175300	1.23992	0.560857	1.21143	3.76371	2.06294	3.73117	1.69077	up	PREDICTED: protein E6-like [Glycine max]
Glyma.20G224100	0.992554	1.66974	1.02834	2.42215	3.42132	4.50352	1.67692	up	PREDICTED: serine/threonine-protein kinase Nek1-like isoform X1 [Glycine max]
Glyma.05G244200	2.68406	2.45458	2.5977	7.07342	6.75072	10.9024	1.67009	up	PREDICTED: uncharacterized GPI-anchored protein At4g28100 [Glycine max]
Glyma.15G128300	2.22432	6.44838	7.30094	14.1095	15.3493	19.6563	1.6675	up	PREDICTED: uncharacterized protein LOC100802299 [Glycine max]
Glyma.06G193800	20.6501	40.3491	55.3794	93.5277	118.367	170.553	1.66416	up	uncharacterized protein LOC100306354 precursor [Glycine max]
Glyma.18G028900	0.485458	0.544947	0.964058	1.69446	2.04862	2.72659	1.64916	up	PREDICTED: anthranilate synthase component I-1, chloroplastic-like [Glycine max]
Glyma.10G185700	1.11848	0.90329	1.40421	2.92078	3.62937	4.11194	1.64633	up	uncharacterized protein LOC100801290 [Glycine max]
Glyma.09G214700	0.695535	0.729261	1.03142	2.04644	2.36035	3.16109	1.63866	up	PREDICTED: uncharacterized protein LOC100817102 [Glycine max]
Glyma.05G208700	29.035	33.8049	42.6598	85.8932	104.606	143.488	1.6377	up	Putative aquaporin PIP1-2 [Glycine soja]
Glyma.13G148700	1.37162	1.15813	2.03692	4.27969	4.75219	5.07583	1.62593	up	PREDICTED: probable glycosyltransferase At5g03795-like [Glycine max]
Glyma.13G120400	0.587967	0.436433	0.446293	1.77979	1.32961	1.32429	1.60495	up	PREDICTED: putative leucine-rich repeat-containing protein DDB_G0290503-like isoform X1 [Glycine max]
Glyma.04G041400	0.934249	1.12321	1.21175	3.32007	2.6289	3.92701	1.60311	up	PREDICTED: probable inactive receptor kinase At5g67200-like [Glycine max]
Glyma.11G073100	0.661064	0.416126	0.783541	1.9823	1.30233	2.47482	1.60272	up	PREDICTED: beta-galactosidase 3-like [Glycine max]
Glyma.02G010300	1.25598	3.80306	2.63277	7.4163	6.35877	8.94893	1.60076	up	PREDICTED: long chain acyl-CoA synthetase 1-like isoform X1 [Glycine max]
Glyma.12G065900	0.765643	0.739317	0.596384	1.78014	1.81495	2.73878	1.59983	up	PREDICTED: protein UPSTREAM OF FLC-like [Glycine max]
Glyma.16G020200	2.16411	2.2866	2.69926	6.94225	6.16539	8.6781	1.59488	up	PREDICTED: CBL-interacting serine/threonine-protein kinase 9-like [Glycine max]
Glyma.17G261500	6.00068	10.9012	10.4168	28.0544	28.1358	26.6737	1.59426	up	PREDICTED: L-ascorbate oxidase homolog [Glycine max]
Glyma.14G214300	0.738729	0.514903	1.03242	1.49417	2.5004	2.41694	1.5919	up	PREDICTED: glucan endo-1,3-beta-glucosidase 2-like isoform X1 [Glycine max]
Glyma.13G051900	3.3875	4.5678	4.40048	12.282	10.7165	13.5411	1.58189	up	PREDICTED: vegetative cell wall protein gp1-like [Glycine max]
Glyma.13G230800	1.52736	1.09925	1.58762	4.95914	2.85278	4.8429	1.58	up	PREDICTED: protein YLS7-like isoform X2 [Glycine max]
Glyma.18G206400	1.22185	1.22361	1.94068	4.21861	4.46971	4.72153	1.57811	up	PREDICTED: probable inactive leucine-rich repeat receptor-like protein kinase At1g66830-like [Glycine max]
Glyma.04G169600	36.0179	89.2682	87.3278	153.157	239.997	256.057	1.57727	up	PREDICTED: gibberellin-regulated protein 4 [Glycine max]
Glyma.15G266100	7.14651	12.0371	7.49505	26.7803	21.8853	28.1769	1.57703	up	uncharacterized protein LOC100813504 precursor [Glycine max]
Glyma.07G215900	13.7801	28.0891	27.6177	65.1851	63.259	75.1525	1.56845	up	PREDICTED: uncharacterized protein At4g06744-like [Glycine max]
Glyma.06G128500	7.72589	5.55033	4.30568	15.7422	16.9124	18.8741	1.56798	up	PREDICTED: probable pectinesterase/pectinesterase inhibitor 34-like [Glycine max]
Glyma.04G019500	3.38212	3.13731	4.51472	8.76505	9.43471	12.5788	1.56794	up	PREDICTED: L-ascorbate oxidase homolog [Glycine max]
Glyma.01G220600	4.99107	6.93616	6.59814	15.8975	19.3297	20.2461	1.56692	up	PREDICTED: aquaporin PIP1-3-like [Glycine max]
Glyma.07G082500	9.58277	14.2962	10.8431	29.4584	34.0986	36.3475	1.56663	up	PREDICTED: probable carboxylesterase 8-like [Glycine max]
Glyma.12G199500	7.32885	8.81332	11.6804	20.8453	28.2372	32.7567	1.56649	up	PREDICTED: uncharacterized GPI-anchored protein At4g28100-like [Glycine max]
Glyma.10G245400	0.833054	1.14072	1.66932	2.5513	3.62263	4.46577	1.54728	up	PREDICTED: golgin subfamily B member 1-like isoform X1 [Glycine max]
Glyma.18G181700	8.54742	7.50567	11.3691	18.9397	28.9058	31.1345	1.54721	up	PREDICTED: expansin-A4 [Glycine max]
Glyma.20G212800	1.50971	1.83084	2.25696	5.69141	4.60154	6.10082	1.54303	up	PREDICTED: protein STRUBBELIG-RECEPTOR FAMILY 8-like [Glycine max]
Glyma.02G105400	6.81029	16.6457	14.8729	32.9251	37.3359	40.5413	1.54138	up	PREDICTED: protein IRX15-like [Glycine max]
Glyma.15G104400	1.30348	0.984356	0.747293	2.35524	2.76521	3.76608	1.53943	up	PREDICTED: epsin-like [Glycine max]
Glyma.01G152900	24.1877	34.1686	32.889	86.5686	72.927	104.795	1.51794	up	PREDICTED: long-chain-alcohol oxidase FAO4A-like [Glycine max]
Glyma.02G266600	5.21678	5.34583	10.7579	22.4223	16.8112	21.0124	1.51213	up	uncharacterized protein LOC100809260 precursor [Glycine max]
Glyma.20G178600	1.90177	1.56142	1.74398	5.44471	4.09899	4.97643	1.51179	up	PREDICTED: serine carboxypeptidase-like 27-like isoform 1 [Glycine max]
Glyma.10G179400	5.80893	15.2103	17.5071	38.3578	29.0706	42.3397	1.50731	up	PREDICTED: 3-ketoacyl-CoA synthase 19-like [Glycine max]
Glyma.18G208200	1.24138	1.63155	1.4531	3.89178	4.45332	4.38204	1.50086	up	PREDICTED: uncharacterized protein LOC102670512 [Glycine max]
Glyma.12G203600	10.9846	15.1662	9.53578	24.3278	35.2193	42.5567	1.49542	up	expansin-B3-like precursor [Glycine max]
Glyma.19G243500	0.703156	1.04409	1.37154	2.61062	3.01464	3.45178	1.48608	up	PREDICTED: trihelix transcription factor GTL2-like isoform X1 [Glycine max]
Glyma.11G075000	4.64114	5.28766	6.53233	20.3912	15.7839	10.8372	1.48391	up	uncharacterized protein LOC100305841 [Glycine max]
Glyma.02G082100	1.75856	2.14016	2.82254	6.06365	4.82656	7.51753	1.4742	up	PREDICTED: trihelix transcription factor GT-2 [Glycine max]
Glyma.07G201100	3.29614	2.13675	2.46305	6.34135	6.93049	8.77155	1.46893	up	Protein E6 [Glycine soja]
Glyma.07G018000	21.5	23.5786	22.6897	51.1323	67.0637	70.7694	1.46589	up	PREDICTED: uncharacterized protein LOC100306092 isoform X1 [Glycine max]
Glyma.18G123100	13.5096	20.4624	20.2051	33.8871	57.7164	48.5473	1.46223	up	PREDICTED: transcription factor bHLH135-like [Glycine max]
Glyma.13G341500	67.2293	128.077	120.701	233.228	286.483	323.151	1.45145	up	DNA-damage-repair/toleration protein DRT100-like precursor [Glycine max]
Glyma.08G298700	16.5697	23.653	24.8659	54.6536	48.6081	64.911	1.4473	up	PREDICTED: transcription factor bHLH135 [Glycine max]
Glyma.18G073600	0.967518	0.758674	1.10127	2.72502	2.25396	2.72762	1.44727	up	PREDICTED: probable LRR receptor-like serine/threonine-protein kinase At4g26540-like isoform 1 [Glycine max]
Glyma.08G022300	47.5728	52.505	78.2384	147.489	165.271	173.558	1.43938	up	PREDICTED: endoglucanase 6-like [Glycine max]
Glyma.06G265800	0.956151	2.16552	1.4812	3.9734	3.99453	4.471	1.43731	up	uncharacterized protein LOC100787790 [Glycine max]
Glyma.11G098400	209.984	441.16	398.653	942.93	1001.82	984.208	1.43398	up	PREDICTED: uncharacterized protein LOC100805224 [Glycine max]
Glyma.07G046000	2.90245	1.84508	4.2424	7.79209	7.4042	11.3501	1.42639	up	hypothetical protein PHAVU_010G123100g [Phaseolus vulgaris]
Glyma.02G184700	5.82045	8.54689	8.56216	16.6605	19.4784	24.3046	1.41923	up	PREDICTED: uncharacterized protein LOC100781101 [Glycine max]
Glyma.08G178200	7.01642	7.57074	9.57604	24.3581	17.1928	23.7845	1.41917	up	UDP-glycosyltransferase 85A7 [Glycine soja]
Glyma.07G229000	3.91452	2.86406	5.75565	9.44946	10.0141	13.6017	1.41363	up	PREDICTED: expansin-A15-like [Glycine max]
Glyma.09G039800	9.28195	10.5923	9.26444	25.3367	30.3367	29.2323	1.41185	up	PREDICTED: extensin-2-like [Glycine max]
Glyma.13G087800	4.62818	3.99567	4.179	9.99641	10.8893	12.6945	1.41131	up	PREDICTED: phosphoglycerate mutase-like isoform X1 [Glycine max]
Glyma.18G222200	13.6674	12.0739	16.7498	39.5212	36.055	34.916	1.40529	up	PREDICTED: fasciclin-like arabinogalactan protein 10-like [Glycine max]
Glyma.12G038600	1.61254	1.46958	2.46101	3.97944	4.99797	5.71819	1.39446	up	Kinesin-related protein 11 [Glycine soja]
Glyma.03G200900	8.12613	4.81727	6.63365	13.2934	16.8809	20.5771	1.3904	up	PREDICTED: aspartic proteinase nepenthesin-2-like [Glycine max]
Glyma.08G203000	12.9032	12.1469	11.3911	31.0874	33.009	32.1022	1.38662	up	PREDICTED: uncharacterized protein LOC100803901 isoform X1 [Glycine max]
Glyma.17G238200	18.6593	16.5437	22.4004	53.5174	43.3867	51.6307	1.38636	up	PREDICTED: probable isoaspartyl peptidase/L-asparaginase 2-like [Glycine max]
Glyma.18G062600	1.59053	0.871707	1.29098	2.6384	3.47427	3.61971	1.38334	up	PREDICTED: O-glucosyltransferase rumi-like [Glycine max]
Glyma.08G303200	7.96955	13.1114	15.3742	27.0939	31.1851	36.733	1.37912	up	PREDICTED: probable polygalacturonase-like [Glycine max]
Glyma.08G113900	1.06164	1.25043	2.21384	4.24455	3.47612	3.28311	1.36972	up	PREDICTED: glucan endo-1,3-beta-glucosidase 4-like [Glycine max]
Glyma.20G052900	0.903453	0.646346	1.09122	1.69299	2.28577	3.01005	1.36598	up	uncharacterized protein LOC100818773 [Glycine max]
Glyma.07G181200	100.66	96.0608	137.655	254.76	300.781	362.345	1.36577	up	uncharacterized protein LOC100500539 precursor [Glycine max]
Glyma.01G192900	1.23491	1.09404	1.37528	4.00665	1.93258	3.05066	1.36546	up	PREDICTED: UPF0553 protein-like isoform X1 [Glycine max]
Glyma.05G150200	0.839075	0.509533	1.25457	2.44615	2.02102	2.10344	1.36456	up	PREDICTED: dentin sialophosphoprotein-like isoform X1 [Glycine max]
Glyma.08G329900	6.42469	5.69147	9.60315	20.1027	14.8585	19.9755	1.35759	up	PREDICTED: fasciclin-like arabinogalactan protein 1-like [Glycine max]
Glyma.12G006300	0.928705	0.713605	0.637531	2.11037	1.89391	1.70336	1.34968	up	PREDICTED: leucine-rich repeat receptor-like protein kinase TDR-like [Glycine max]
Glyma.07G021000	2.84176	2.86714	4.351	8.4864	6.25193	10.9126	1.34279	up	PREDICTED: AP2-like ethylene-responsive transcription factor At1g16060-like isoform X1 [Glycine max]
Glyma.09G206300	4.167	4.99558	3.94877	9.12152	10.1196	13.7206	1.34179	up	PREDICTED: ABC transporter B family member 2-like [Glycine max]
Glyma.09G115300	1.9392	2.20151	2.22494	5.6078	6.06325	5.44543	1.33682	up	PREDICTED: probable leucine-rich repeat receptor-like protein kinase At1g68400-like [Glycine max]
Glyma.08G015300	96.224	131.632	174.349	347.734	324.078	342.954	1.32807	up	PREDICTED: probable aquaporin PIP1-2 [Glycine max]
Glyma.19G134800	2.1889	3.7278	3.87106	6.52693	9.1637	8.87322	1.32558	up	Glucan endo-1,3-beta-glucosidase [Glycine soja]
Glyma.20G033900	12.1353	10.2728	17.3642	26.6837	33.8005	42.4814	1.32482	up	Expansin-A15 [Glycine soja]
Glyma.07G263700	3.51963	6.09003	6.82672	10.0489	12.668	14.0839	1.32075	up	PREDICTED: uncharacterized protein LOC102663000 [Glycine max]
Glyma.07G251200	20.2561	38.4136	31.7897	82.1143	71.0752	82.2182	1.31889	up	CASP-like protein 1E1 [Glycine max]
Glyma.13G129900	6.55289	4.68327	6.2081	15.8825	11.5681	15.856	1.31672	up	PREDICTED: GDSL esterase/lipase At4g28780-like [Glycine max]
Glyma.11G098500	442.721	776.803	768.877	1618.74	1661.73	1756.79	1.31284	up	hypothetical protein glysoja_039170 [Glycine soja]
Glyma.13G362300	2.53104	2.46606	2.16963	6.77888	4.51847	5.76669	1.30333	up	PREDICTED: ADP,ATP carrier protein 1, chloroplastic-like [Glycine max]
Glyma.05G056100	3.86524	2.51228	4.16065	10.3168	7.6811	8.95348	1.29382	up	PREDICTED: monocopper oxidase-like protein SKU5-like [Glycine max]
Glyma.15G146800	1.25234	1.86149	2.26612	4.06143	4.27935	5.26245	1.28313	up	PREDICTED: probable polygalacturonase-like isoform X1 [Glycine max]
Glyma.15G118500	2.49675	3.25522	4.79394	8.72258	9.50088	9.15409	1.27945	up	PREDICTED: uncharacterized protein PF11_0207-like [Glycine max]
Glyma.17G185200	0.96732	1.45653	1.30002	2.14203	3.34025	3.3077	1.27521	up	PREDICTED: protein IQ-DOMAIN 1-like isoform X1 [Glycine max]
Glyma.01G170200	17.0245	21.1175	24.8359	46.0558	49.592	57.1516	1.26574	up	PREDICTED: beta-galactosidase 3-like [Glycine max]
Glyma.13G075700	34.678	34.8254	50.2877	90.7933	72.5692	114.278	1.26245	up	uncharacterized protein LOC100306166 precursor [Glycine max]
Glyma.19G089200	18.6701	4.33354	13.6165	29.6942	26.221	33.3322	1.25296	up	uncharacterized protein LOC100305865 precursor [Glycine max]
Glyma.20G159200	2.65165	1.61679	3.00782	5.74902	4.44164	7.05979	1.24749	up	hypothetical protein CICLE_v10004755mg [Citrus clementina]
Glyma.11G103500	5.92164	8.65079	8.28105	18.5687	15.9181	20.196	1.23898	up	PREDICTED: delta(24)-sterol reductase-like isoform X1 [Glycine max]
Glyma.20G077300	9.57685	14.8576	18.8001	30.7444	34.4182	37.3535	1.23646	up	PREDICTED: probable pectate lyase 1-like [Glycine max]
Glyma.11G006900	1.12569	0.811587	1.42367	2.81423	2.06846	2.82247	1.23437	up	PREDICTED: protein tesmin/TSO1-like CXC 2-like [Glycine max]
Glyma.06G211600	2.49617	1.85204	1.79724	4.48639	4.47062	5.24235	1.21964	up	PREDICTED: probable inactive receptor kinase At2g26730-like [Glycine max]
Glyma.11G224600	7.48124	15.7606	16.571	29.4339	30.6517	33.2438	1.21694	up	Cucumisin [Glycine soja]
Glyma.02G163200	0.613821	0.795394	0.933761	1.75415	1.58651	2.14479	1.21377	up	PREDICTED: ABC transporter G family member 24-like isoform X1 [Glycine max]
Glyma.07G241600	2.05889	1.72025	2.36978	4.29427	4.01139	6.4411	1.2097	up	PREDICTED: dihydrolipoyl dehydrogenase 1, chloroplastic-like [Glycine max]
Glyma.09G188600	10.2013	12.991	16.6916	25.4247	28.7737	36.2713	1.2076	up	hypothetical protein PHAVU_004G161500g [Phaseolus vulgaris]
Glyma.15G149200	1.46242	1.91347	2.12133	3.56908	4.41146	4.75546	1.20114	up	PREDICTED: putative E3 ubiquitin-protein ligase LIN-1-like isoform X2 [Glycine max]
Glyma.01G002400	11.0865	13.902	13.0375	20.018	29.604	31.2614	1.19238	up	uncharacterized protein LOC100797904 precursor [Glycine max]
Glyma.05G156000	2.77418	2.7274	3.66285	7.01052	7.91649	7.57907	1.17286	up	PREDICTED: glucan endo-1,3-beta-glucosidase 4-like [Glycine max]
Glyma.15G115000	63.8567	32.7316	37.7082	85.0267	108.124	129.297	1.16644	up	--
Glyma.18G116400	22.2368	27.4011	36.1358	63.7899	51.8388	70.5992	1.15588	up	PREDICTED: probable polygalacturonase-like [Glycine max]
Glyma.02G242800	3.95628	4.42796	4.93247	8.86252	10.8854	9.96391	1.15498	up	Putative receptor protein kinase TMK1 [Glycine soja]
Glyma.20G001600	4.42391	6.14546	8.26667	17.1067	15.1329	12.7447	1.15241	up	PREDICTED: transcription factor TCP7-like [Glycine max]
Glyma.10G043700	12.1488	14.0605	23.8427	33.5344	33.4855	47.1276	1.14547	up	uncharacterized protein LOC100795299 [Glycine max]
Glyma.07G088300	15.8814	18.6682	22.9131	37.9734	37.5449	49.3735	1.14084	up	hypothetical protein PHAVU_004G161500g [Phaseolus vulgaris]
Glyma.13G270900	3.15709	2.7218	4.05707	6.70036	5.83104	9.21683	1.13831	up	PREDICTED: TPR repeat-containing thioredoxin TTL1 [Glycine max]
Glyma.18G152400	20.5122	26.1085	28.2918	55.124	58.5657	80.4441	1.12428	up	uncharacterized protein LOC100527244 precursor [Glycine max]
Glyma.05G041900	9.89757	5.54283	8.34906	13.275	18.5161	19.6845	1.12428	up	PREDICTED: elongation factor Tu, chloroplastic-like [Glycine max]
Glyma.05G085000	4.69107	4.70298	6.47611	12.5976	9.23696	13.8228	1.11865	up	PREDICTED: cyclin-dependent kinase inhibitor 7 [Glycine max]
Glyma.17G090000	3.82587	4.83075	6.59838	9.56358	9.99383	12.8646	1.11831	up	PREDICTED: serine/threonine-protein kinase HT1-like [Glycine max]
Glyma.11G079500	5.23014	5.98378	6.8005	11.358	11.9541	16.6463	1.11211	up	PREDICTED: uncharacterized protein LOC100811369 isoform X1 [Glycine max]
Glyma.17G127000	29.4524	35.9307	51.2728	87.958	79.6665	83.1967	1.10064	up	PREDICTED: GDSL esterase/lipase At3g48460-like [Glycine max]
Glyma.18G076600	9.16252	10.048	10.9802	23.0937	20.0007	19.6364	1.0949	up	PREDICTED: fasciclin-like arabinogalactan protein 1-like, partial [Glycine max]
Glyma.10G000500	7.74135	8.20932	11.2505	15.6212	18.5875	23.9386	1.09288	up	uncharacterized protein LOC100812318 [Glycine max]
Glyma.11G043800	1.93729	2.20897	2.43446	3.80773	4.54665	5.53254	1.08939	up	receptor-like protein kinase 2 precursor [Glycine max]
Glyma.06G143800	3.72906	4.26592	6.33447	8.33103	10.5674	11.9562	1.08417	up	PREDICTED: potassium transporter 2-like isoform X1 [Glycine max]
Glyma.18G278200	1.50828	1.92628	1.69711	3.92657	3.07826	4.30465	1.08342	up	PREDICTED: protein NSP-INTERACTING KINASE 1-like isoform X1 [Glycine max]
Glyma.02G242700	2.99158	3.53948	3.32676	6.06469	7.82133	6.77562	1.08201	up	NAK-type protein kinase precursor [Glycine max]
Glyma.17G119800	2.55456	3.17653	3.1941	5.83689	7.06634	5.86592	1.07	up	PREDICTED: probable inactive receptor kinase At2g26730-like [Glycine max]
Glyma.17G077900	16.8764	24.8604	25.5792	47.5292	42.1158	50.4682	1.06846	up	uncharacterized protein LOC100797001 precursor [Glycine max]
Glyma.13G055700	1.76174	1.48347	2.2725	3.02965	4.06874	4.61057	1.06709	up	PREDICTED: protein LONGIFOLIA 1-like [Glycine max]
Glyma.10G000400	2.95466	2.49098	3.30404	5.19781	5.90968	7.25436	1.0669	up	uncharacterized protein LOC100815869 [Glycine max]
Glyma.15G015300	3.47521	4.7748	5.05505	8.97182	8.40087	10.6365	1.0629	up	PREDICTED: kinesin-related protein 6-like [Glycine max]
Glyma.13G262500	3.68179	2.54741	3.71047	6.27271	8.26981	6.71956	1.05868	up	chalcone isomerase 3-like [Glycine max]
Glyma.19G028800	19.8153	21.0344	20.1361	38.1015	34.935	52.9806	1.04997	up	uncharacterized protein LOC100777962 [Glycine max]
Glyma.18G237100	3.4567	4.67978	5.58735	9.30742	8.52535	10.7129	1.04722	up	PREDICTED: probable serine/threonine-protein kinase At1g01540-like [Glycine max]
Glyma.05G102100	63.7611	126.829	105.323	220.857	176.064	194.945	1.04094	up	Lysine-rich arabinogalactan protein 18 [Glycine soja]
Glyma.04G181500	7.55765	5.69437	6.63656	12.544	14.317	15.5799	1.04003	up	PREDICTED: serine/threonine-protein kinase HT1-like [Glycine max]
Glyma.06G022800	31.5742	41.9356	42.7335	92.1385	59.1398	88.9172	1.03805	up	GDSL esterase/lipase EXL3 [Glycine soja]
Glyma.08G147900	7.21067	7.42043	7.58445	15.3941	12.9879	16.8397	1.03801	up	PREDICTED: probable pectinesterase/pectinesterase inhibitor 51-like [Glycine max]
Glyma.08G249100	33.5286	67.8709	60.8702	113.976	107.917	115.777	1.02976	up	PREDICTED: uncharacterized protein LOC100780709 [Glycine max]
Glyma.01G050100	54.7343	40.2786	67.2275	95.6865	108.448	125.466	1.0282	up	PREDICTED: expansin-A1-like [Glycine max]
Glyma.13G091200	37.2554	61.7715	45.7293	119.88	80.1152	94.4589	1.02286	up	PREDICTED: protein ECERIFERUM 3-like [Glycine max]
Glyma.16G091100	34.9207	34.4297	46.3584	90.7625	64.313	80.1335	1.02095	up	PREDICTED: strictosidine synthase-like [Glycine max]
Glyma.18G034300	2.90839	2.10864	2.78945	4.83104	4.68174	6.08823	1.01943	up	delta-pyrroline-5-carboxylate synthetase [Glycine max]
Glyma.03G148500	8.5823	13.8115	14.1078	22.6483	22.189	24.5216	1.01776	up	PREDICTED: probable LRR receptor-like serine/threonine-protein kinase At4g36180-like [Glycine max]
Glyma.10G202400	5.5899	7.83106	8.49109	15.3389	12.0519	17.0975	1.01374	up	PREDICTED: cytochrome P450 77A3-like [Glycine max]
Glyma.16G152700	13.3989	9.46458	14.1575	20.0952	25.5917	29.788	1.01258	up	PREDICTED: GATA transcription factor 9-like [Glycine max]
Glyma.17G060100	6.0169	6.39367	6.15782	13.5517	10.3051	12.4034	1.01181	up	Oxysterol-binding protein-related protein 4B [Glycine soja]
Glyma.17G138300	5.48038	4.13089	5.319	11.0316	9.09506	10.4494	1.01069	up	PREDICTED: monocopper oxidase-like protein SKU5-like isoform X1 [Glycine max]
Glyma.17G124500	8.08482	10.0473	12.7673	18.4366	17.3749	22.2267	1.00348	up	chloroplast elongation factor Tu, partial [Brassica rapa subsp. chinensis]
Glyma.06G103700	0.0852167	0	0.093883	2.03205	1.23136	3.78298	Inf	up	PREDICTED: uncharacterized protein LOC102666313 [Glycine max]
									PREDICTED: uncharacterized protein LOC102659554 [Glycine max]
